# Supplementary material for: De novo assembly and transcriptome characterization: novel insights into the natural resistance mechanisms of Microtus fortis against Schistosoma japonicum
Source: BMC Genomics. 2014 Jun 2;15(1):417. doi: 10.1186/1471-2164-15-417 (PMC4073500; doi:10.1186/1471-2164-15-417)
Supplement: Supplementary file 5 — Additional file 5: Dataset S3: GO terms for MfA-VS-MfA2W_C. (ZIP 64 KB) [file 12864_2013_6159_MOESM5_ESM.zip]

Archive with 1 entries (1 files):
- 1990354100108772_add5.html
