# Supplementary material for: De novo assembly and transcriptome characterization: novel insights into the natural resistance mechanisms of Microtus fortis against Schistosoma japonicum
Source: BMC Genomics. 2014 Jun 2;15(1):417. doi: 10.1186/1471-2164-15-417 (PMC4073500; doi:10.1186/1471-2164-15-417)
Supplement: Supplementary file 8 — Additional file 8: Dataset S6: Trends of consistent genes for three weeks after infection. (XLS 20 KB) [file 12864_2013_6159_MOESM8_ESM.xls]

## Sheet: Sheet1
#	Gene Symbol	Forward primer	Reverse primer	Product length(bp)	Ta(℃)
Gene1	CL2855.Contig1_Mf_liverA	CCTCCAGCATCCTCATTC	GACAGTCACATCCCACTT	112	60
Gene2	Unigene29960_Mf_liverA	ATCTGGAACATCAGCGAG	CCCAGGAAGTAAGTAATCGAC	122	60
Gene3	Unigene36673_Mf_liverA	CGGCGCTCATCTCATTAC	AACCATGTCTGACAAACCC	153	60
Gene4	Unigene38015_Mf_liverA	GGCTATACAGGAACACGC	CCAGGCTTCAACACCCAA	129	60
Gene5	Unigene6959_Mf_liverA	TCATATTTGCACCACTCGC	GGGCAAGTGGATCATTGAC	105	60
Gene6	Unigene31333_Mf_liverA	CCAGCCAAACTCAGCGTA	AGGGATTTCCTGTAAGTGAC	106	60
Gene7	Unigene36889_Mf_liverA	CTGACATCACGATGCTACC	TAACGGAAATGAGCGACTG	103	60
Gene8	CL2148.Contig4_Mf_liverA	CCGATTACTGGGAATGATGG	TCGTTTGTCAGGCATAGG	101	60
Reference Gene	GAPDH	GCGAGATCCCGCTAACATCA	CTCGTGGTTCACACCCATCA	178	60
