# Supplementary material for: De novo assembly and transcriptome characterization: novel insights into the natural resistance mechanisms of Microtus fortis against Schistosoma japonicum
Source: BMC Genomics. 2014 Jun 2;15(1):417. doi: 10.1186/1471-2164-15-417 (PMC4073500; doi:10.1186/1471-2164-15-417)
Supplement: Supplementary file 9 — Additional file 9: Table S3: Primer sequences used in qPCR. (XLS 570 KB) [file 12864_2013_6159_MOESM9_ESM.xls]

## Sheet: 田鼠
pathway	GeneID	log2.Ratio.MfA1W.MfA.	Up.Down.Regulation.MfA1W.MfA.	log2.Ratio.MfA2W.MfA.	Up.Down.Regulation.MfA2W.MfA.	log2.Ratio.MfA3W.MfA.	Up.Down.Regulation.MfA3W.MfA.	Gene_length	MfA.Expression	MfA1W.Expression	MfA.RPKM	MfA1W.RPKM	log2.Ratio.MfA1W.MfA..1	Up.Down.Regulation.MfA1W.MfA..1	P.value	FDR	Gene_length.1	MfA.Expression.1	MfA2W.Expression	MfA.RPKM.1	MfA2W.RPKM	log2.Ratio.MfA2W.MfA..1	Up.Down.Regulation.MfA2W.MfA..1	P.value.1	FDR.1	Gene_length.2	MfA.Expression.2	MfA3W.Expression	MfA.RPKM.2	MfA3W.RPKM	log2.Ratio.MfA3W.MfA..1	Up.Down.Regulation.MfA3W.MfA..1	P.value.2	FDR.2	KEGG.Orthology	GO.Component	GO.Function	GO.Process	Blast.nr
Metabolism of xenobiotics by cytochrome P450	CL1125.Contig1_Mf_liverA	2.31846	Up	2.43562	Up	2.07619	Up	956	344	1751	40.4316	201.673	2.31846	Up	2.23e-220	1.74e-217	956	344	1845	40.4316	218.733	2.43562	Up	1.61e-250	1.31e-247	956	344	1430	40.4316	170.496	2.07619	Up	1.26e-160	6.12e-158	K13299|1|7e-107|387|mmu:76263|glutathione S-transferase kappa 1 [EC:2.5.1.18]	GO:0005743//mitochondrial inner membrane;GO:0005777//peroxisome;GO:0005759//mitochondrial matrix	GO:0004364//glutathione transferase activity;GO:0005102//receptor binding;GO:0004602//glutathione peroxidase activity;GO:0015035//protein disulfide oxidoreductase activity	GO:0006749//glutathione metabolic process;GO:0055114//oxidation-reduction process	gi|21313138|ref|NP_083831.1|/4.72453e-106/glutathione S-transferase kappa 1 [Mus musculus]
Drug metabolism - cytochrome P450	CL1125.Contig1_Mf_liverA	2.31846	Up	2.43562	Up	2.07619	Up	956	344	1751	40.4316	201.673	2.31846	Up	2.23e-220	1.74e-217	956	344	1845	40.4316	218.733	2.43562	Up	1.61e-250	1.31e-247	956	344	1430	40.4316	170.496	2.07619	Up	1.26e-160	6.12e-158	K13299|1|7e-107|387|mmu:76263|glutathione S-transferase kappa 1 [EC:2.5.1.18]	GO:0005743//mitochondrial inner membrane;GO:0005777//peroxisome;GO:0005759//mitochondrial matrix	GO:0004364//glutathione transferase activity;GO:0005102//receptor binding;GO:0004602//glutathione peroxidase activity;GO:0015035//protein disulfide oxidoreductase activity	GO:0006749//glutathione metabolic process;GO:0055114//oxidation-reduction process	gi|21313138|ref|NP_083831.1|/4.72453e-106/glutathione S-transferase kappa 1 [Mus musculus]
Glutathione metabolism	CL1125.Contig1_Mf_liverA	2.31846	Up	2.43562	Up	2.07619	Up	956	344	1751	40.4316	201.673	2.31846	Up	2.23e-220	1.74e-217	956	344	1845	40.4316	218.733	2.43562	Up	1.61e-250	1.31e-247	956	344	1430	40.4316	170.496	2.07619	Up	1.26e-160	6.12e-158	K13299|1|7e-107|387|mmu:76263|glutathione S-transferase kappa 1 [EC:2.5.1.18]	GO:0005743//mitochondrial inner membrane;GO:0005777//peroxisome;GO:0005759//mitochondrial matrix	GO:0004364//glutathione transferase activity;GO:0005102//receptor binding;GO:0004602//glutathione peroxidase activity;GO:0015035//protein disulfide oxidoreductase activity	GO:0006749//glutathione metabolic process;GO:0055114//oxidation-reduction process	gi|21313138|ref|NP_083831.1|/4.72453e-106/glutathione S-transferase kappa 1 [Mus musculus]
Peroxisome	CL1125.Contig1_Mf_liverA	2.31846	Up	2.43562	Up	2.07619	Up	956	344	1751	40.4316	201.673	2.31846	Up	2.23e-220	1.74e-217	956	344	1845	40.4316	218.733	2.43562	Up	1.61e-250	1.31e-247	956	344	1430	40.4316	170.496	2.07619	Up	1.26e-160	6.12e-158	K13299|1|7e-107|387|mmu:76263|glutathione S-transferase kappa 1 [EC:2.5.1.18]	GO:0005743//mitochondrial inner membrane;GO:0005777//peroxisome;GO:0005759//mitochondrial matrix	GO:0004364//glutathione transferase activity;GO:0005102//receptor binding;GO:0004602//glutathione peroxidase activity;GO:0015035//protein disulfide oxidoreductase activity	GO:0006749//glutathione metabolic process;GO:0055114//oxidation-reduction process	gi|21313138|ref|NP_083831.1|/4.72453e-106/glutathione S-transferase kappa 1 [Mus musculus]
Toxoplasmosis	CL1493.Contig1_Mf_liverA	2.63914	Up	2.75971	Up	3.85715	Up	608	14	89	2.58729	16.1178	2.63914	Up	1.99e-14	1.17e-12	608	14	94	2.58729	17.5227	2.75971	Up	4.06e-16	1.93e-14	608	14	200	2.58729	37.4941	3.85715	Up	3.57e-44	5.54e-42	K14139|1|1e-20|99.8|cfa:481473|immunity-related GTPase family M protein [EC:3.6.5.-];K14140|2|2e-17|89.4|rno:303163|interferon gamma induced GTPase	GO:0005829//cytosol;GO:0005764//lysosome;GO:0031410//cytoplasmic vesicle;GO:0005770//late endosome;GO:0042995//cell projection;GO:0044446//intracellular organelle part;GO:0031090//organelle membrane;GO:0012505//endomembrane system;GO:0005794//Golgi apparatus;GO:0005783//endoplasmic reticulum;GO:0005886//plasma membrane	GO:0003924//GTPase activity;GO:0005525//GTP binding	GO:0045087//innate immune response;GO:0006184//GTP catabolic process;GO:0035458//cellular response to interferon-beta;GO:0006914//autophagy	gi|6680351|ref|NP_032352.1|/1.0855e-35/immunity-related GTPase family M protein 1 [Mus musculus]
Toxoplasmosis	CL1493.Contig2_Mf_liverA	2.66535	Up	2.39391	Up	3.60562	Up	573	19	123	3.72579	23.6357	2.66535	Up	1.28e-19	1.01e-17	573	19	99	3.72579	19.582	2.39391	Up	1.27e-14	5.55e-13	573	19	228	3.72579	45.3542	3.60562	Up	1.35e-47	2.22e-45	K14139|1|6e-20|97.4|cfa:481473|immunity-related GTPase family M protein [EC:3.6.5.-];K14140|2|2e-16|85.5|rno:303163|interferon gamma induced GTPase	GO:0005764//lysosome;GO:0031410//cytoplasmic vesicle;GO:0005770//late endosome;GO:0042995//cell projection;GO:0044446//intracellular organelle part;GO:0031090//organelle membrane;GO:0012505//endomembrane system;GO:0005783//endoplasmic reticulum;GO:0005794//Golgi apparatus;GO:0005886//plasma membrane	GO:0016817//hydrolase activity, acting on acid anhydrides;GO:0005525//GTP binding	GO:0045087//innate immune response;GO:0006914//autophagy	gi|6680351|ref|NP_032352.1|/1.26191e-32/immunity-related GTPase family M protein 1 [Mus musculus]
Toxoplasmosis	CL1810.Contig1_Mf_liverA	1.69946	Up	1.42235	Up	1.3508	Up	1686	35	116	2.33255	7.57563	1.69946	Up	3.63e-11	1.61e-09	1686	35	93	2.33255	6.25175	1.42235	Up	1.57e-07	3.45e-06	1686	35	88	2.33255	5.94925	1.3508	Up	8.99e-07	2.28e-05	K04398|1|0.0|669|mmu:12370|caspase 8 [EC:3.4.22.61]	GO:0045121//membrane raft;GO:0043005//neuron projection;GO:0030690//Noc1p-Noc2p complex;GO:0031265//CD95 death-inducing signaling complex;GO:0044297//cell body;GO:0005730//nucleolus;GO:0005829//cytosol;GO:0005741//mitochondrial outer membrane;GO:0005813//centrosome	GO:0004197//cysteine-type endopeptidase activity;GO:0005164//tumor necrosis factor receptor binding;GO:0042802//identical protein binding	GO:0001525//angiogenesis;GO:0051603//proteolysis involved in cellular protein catabolic process;GO:0051291//protein heterooligomerization;GO:0032496//response to lipopolysaccharide;GO:0030225//macrophage differentiation;GO:0001841//neural tube formation;GO:0006921//cellular component disassembly involved in execution phase of apoptosis;GO:0046677//response to antibiotic;GO:0045471//response to et…	gi|350538575|ref|NP_001233725.1|/0/caspase-8 [Cricetulus griseus]
Herpes simplex infection	CL1810.Contig1_Mf_liverA	1.69946	Up	1.42235	Up	1.3508	Up	1686	35	116	2.33255	7.57563	1.69946	Up	3.63e-11	1.61e-09	1686	35	93	2.33255	6.25175	1.42235	Up	1.57e-07	3.45e-06	1686	35	88	2.33255	5.94925	1.3508	Up	8.99e-07	2.28e-05	K04398|1|0.0|669|mmu:12370|caspase 8 [EC:3.4.22.61]	GO:0045121//membrane raft;GO:0043005//neuron projection;GO:0030690//Noc1p-Noc2p complex;GO:0031265//CD95 death-inducing signaling complex;GO:0044297//cell body;GO:0005730//nucleolus;GO:0005829//cytosol;GO:0005741//mitochondrial outer membrane;GO:0005813//centrosome	GO:0004197//cysteine-type endopeptidase activity;GO:0005164//tumor necrosis factor receptor binding;GO:0042802//identical protein binding	GO:0001525//angiogenesis;GO:0051603//proteolysis involved in cellular protein catabolic process;GO:0051291//protein heterooligomerization;GO:0032496//response to lipopolysaccharide;GO:0030225//macrophage differentiation;GO:0001841//neural tube formation;GO:0006921//cellular component disassembly involved in execution phase of apoptosis;GO:0046677//response to antibiotic;GO:0045471//response to et…	gi|350538575|ref|NP_001233725.1|/0/caspase-8 [Cricetulus griseus]
Viral myocarditis	CL1810.Contig1_Mf_liverA	1.69946	Up	1.42235	Up	1.3508	Up	1686	35	116	2.33255	7.57563	1.69946	Up	3.63e-11	1.61e-09	1686	35	93	2.33255	6.25175	1.42235	Up	1.57e-07	3.45e-06	1686	35	88	2.33255	5.94925	1.3508	Up	8.99e-07	2.28e-05	K04398|1|0.0|669|mmu:12370|caspase 8 [EC:3.4.22.61]	GO:0045121//membrane raft;GO:0043005//neuron projection;GO:0030690//Noc1p-Noc2p complex;GO:0031265//CD95 death-inducing signaling complex;GO:0044297//cell body;GO:0005730//nucleolus;GO:0005829//cytosol;GO:0005741//mitochondrial outer membrane;GO:0005813//centrosome	GO:0004197//cysteine-type endopeptidase activity;GO:0005164//tumor necrosis factor receptor binding;GO:0042802//identical protein binding	GO:0001525//angiogenesis;GO:0051603//proteolysis involved in cellular protein catabolic process;GO:0051291//protein heterooligomerization;GO:0032496//response to lipopolysaccharide;GO:0030225//macrophage differentiation;GO:0001841//neural tube formation;GO:0006921//cellular component disassembly involved in execution phase of apoptosis;GO:0046677//response to antibiotic;GO:0045471//response to et…	gi|350538575|ref|NP_001233725.1|/0/caspase-8 [Cricetulus griseus]
Tuberculosis	CL1810.Contig1_Mf_liverA	1.69946	Up	1.42235	Up	1.3508	Up	1686	35	116	2.33255	7.57563	1.69946	Up	3.63e-11	1.61e-09	1686	35	93	2.33255	6.25175	1.42235	Up	1.57e-07	3.45e-06	1686	35	88	2.33255	5.94925	1.3508	Up	8.99e-07	2.28e-05	K04398|1|0.0|669|mmu:12370|caspase 8 [EC:3.4.22.61]	GO:0045121//membrane raft;GO:0043005//neuron projection;GO:0030690//Noc1p-Noc2p complex;GO:0031265//CD95 death-inducing signaling complex;GO:0044297//cell body;GO:0005730//nucleolus;GO:0005829//cytosol;GO:0005741//mitochondrial outer membrane;GO:0005813//centrosome	GO:0004197//cysteine-type endopeptidase activity;GO:0005164//tumor necrosis factor receptor binding;GO:0042802//identical protein binding	GO:0001525//angiogenesis;GO:0051603//proteolysis involved in cellular protein catabolic process;GO:0051291//protein heterooligomerization;GO:0032496//response to lipopolysaccharide;GO:0030225//macrophage differentiation;GO:0001841//neural tube formation;GO:0006921//cellular component disassembly involved in execution phase of apoptosis;GO:0046677//response to antibiotic;GO:0045471//response to et…	gi|350538575|ref|NP_001233725.1|/0/caspase-8 [Cricetulus griseus]
Toll-like receptor signaling pathway	CL1810.Contig1_Mf_liverA	1.69946	Up	1.42235	Up	1.3508	Up	1686	35	116	2.33255	7.57563	1.69946	Up	3.63e-11	1.61e-09	1686	35	93	2.33255	6.25175	1.42235	Up	1.57e-07	3.45e-06	1686	35	88	2.33255	5.94925	1.3508	Up	8.99e-07	2.28e-05	K04398|1|0.0|669|mmu:12370|caspase 8 [EC:3.4.22.61]	GO:0045121//membrane raft;GO:0043005//neuron projection;GO:0030690//Noc1p-Noc2p complex;GO:0031265//CD95 death-inducing signaling complex;GO:0044297//cell body;GO:0005730//nucleolus;GO:0005829//cytosol;GO:0005741//mitochondrial outer membrane;GO:0005813//centrosome	GO:0004197//cysteine-type endopeptidase activity;GO:0005164//tumor necrosis factor receptor binding;GO:0042802//identical protein binding	GO:0001525//angiogenesis;GO:0051603//proteolysis involved in cellular protein catabolic process;GO:0051291//protein heterooligomerization;GO:0032496//response to lipopolysaccharide;GO:0030225//macrophage differentiation;GO:0001841//neural tube formation;GO:0006921//cellular component disassembly involved in execution phase of apoptosis;GO:0046677//response to antibiotic;GO:0045471//response to et…	gi|350538575|ref|NP_001233725.1|/0/caspase-8 [Cricetulus griseus]
RIG-I-like receptor signaling pathway	CL1810.Contig1_Mf_liverA	1.69946	Up	1.42235	Up	1.3508	Up	1686	35	116	2.33255	7.57563	1.69946	Up	3.63e-11	1.61e-09	1686	35	93	2.33255	6.25175	1.42235	Up	1.57e-07	3.45e-06	1686	35	88	2.33255	5.94925	1.3508	Up	8.99e-07	2.28e-05	K04398|1|0.0|669|mmu:12370|caspase 8 [EC:3.4.22.61]	GO:0045121//membrane raft;GO:0043005//neuron projection;GO:0030690//Noc1p-Noc2p complex;GO:0031265//CD95 death-inducing signaling complex;GO:0044297//cell body;GO:0005730//nucleolus;GO:0005829//cytosol;GO:0005741//mitochondrial outer membrane;GO:0005813//centrosome	GO:0004197//cysteine-type endopeptidase activity;GO:0005164//tumor necrosis factor receptor binding;GO:0042802//identical protein binding	GO:0001525//angiogenesis;GO:0051603//proteolysis involved in cellular protein catabolic process;GO:0051291//protein heterooligomerization;GO:0032496//response to lipopolysaccharide;GO:0030225//macrophage differentiation;GO:0001841//neural tube formation;GO:0006921//cellular component disassembly involved in execution phase of apoptosis;GO:0046677//response to antibiotic;GO:0045471//response to et…	gi|350538575|ref|NP_001233725.1|/0/caspase-8 [Cricetulus griseus]
p53 signaling pathway	CL1810.Contig1_Mf_liverA	1.69946	Up	1.42235	Up	1.3508	Up	1686	35	116	2.33255	7.57563	1.69946	Up	3.63e-11	1.61e-09	1686	35	93	2.33255	6.25175	1.42235	Up	1.57e-07	3.45e-06	1686	35	88	2.33255	5.94925	1.3508	Up	8.99e-07	2.28e-05	K04398|1|0.0|669|mmu:12370|caspase 8 [EC:3.4.22.61]	GO:0045121//membrane raft;GO:0043005//neuron projection;GO:0030690//Noc1p-Noc2p complex;GO:0031265//CD95 death-inducing signaling complex;GO:0044297//cell body;GO:0005730//nucleolus;GO:0005829//cytosol;GO:0005741//mitochondrial outer membrane;GO:0005813//centrosome	GO:0004197//cysteine-type endopeptidase activity;GO:0005164//tumor necrosis factor receptor binding;GO:0042802//identical protein binding	GO:0001525//angiogenesis;GO:0051603//proteolysis involved in cellular protein catabolic process;GO:0051291//protein heterooligomerization;GO:0032496//response to lipopolysaccharide;GO:0030225//macrophage differentiation;GO:0001841//neural tube formation;GO:0006921//cellular component disassembly involved in execution phase of apoptosis;GO:0046677//response to antibiotic;GO:0045471//response to et…	gi|350538575|ref|NP_001233725.1|/0/caspase-8 [Cricetulus griseus]
NOD-like receptor signaling pathway	CL1810.Contig1_Mf_liverA	1.69946	Up	1.42235	Up	1.3508	Up	1686	35	116	2.33255	7.57563	1.69946	Up	3.63e-11	1.61e-09	1686	35	93	2.33255	6.25175	1.42235	Up	1.57e-07	3.45e-06	1686	35	88	2.33255	5.94925	1.3508	Up	8.99e-07	2.28e-05	K04398|1|0.0|669|mmu:12370|caspase 8 [EC:3.4.22.61]	GO:0045121//membrane raft;GO:0043005//neuron projection;GO:0030690//Noc1p-Noc2p complex;GO:0031265//CD95 death-inducing signaling complex;GO:0044297//cell body;GO:0005730//nucleolus;GO:0005829//cytosol;GO:0005741//mitochondrial outer membrane;GO:0005813//centrosome	GO:0004197//cysteine-type endopeptidase activity;GO:0005164//tumor necrosis factor receptor binding;GO:0042802//identical protein binding	GO:0001525//angiogenesis;GO:0051603//proteolysis involved in cellular protein catabolic process;GO:0051291//protein heterooligomerization;GO:0032496//response to lipopolysaccharide;GO:0030225//macrophage differentiation;GO:0001841//neural tube formation;GO:0006921//cellular component disassembly involved in execution phase of apoptosis;GO:0046677//response to antibiotic;GO:0045471//response to et…	gi|350538575|ref|NP_001233725.1|/0/caspase-8 [Cricetulus griseus]
Pathways in cancer	CL1810.Contig1_Mf_liverA	1.69946	Up	1.42235	Up	1.3508	Up	1686	35	116	2.33255	7.57563	1.69946	Up	3.63e-11	1.61e-09	1686	35	93	2.33255	6.25175	1.42235	Up	1.57e-07	3.45e-06	1686	35	88	2.33255	5.94925	1.3508	Up	8.99e-07	2.28e-05	K04398|1|0.0|669|mmu:12370|caspase 8 [EC:3.4.22.61]	GO:0045121//membrane raft;GO:0043005//neuron projection;GO:0030690//Noc1p-Noc2p complex;GO:0031265//CD95 death-inducing signaling complex;GO:0044297//cell body;GO:0005730//nucleolus;GO:0005829//cytosol;GO:0005741//mitochondrial outer membrane;GO:0005813//centrosome	GO:0004197//cysteine-type endopeptidase activity;GO:0005164//tumor necrosis factor receptor binding;GO:0042802//identical protein binding	GO:0001525//angiogenesis;GO:0051603//proteolysis involved in cellular protein catabolic process;GO:0051291//protein heterooligomerization;GO:0032496//response to lipopolysaccharide;GO:0030225//macrophage differentiation;GO:0001841//neural tube formation;GO:0006921//cellular component disassembly involved in execution phase of apoptosis;GO:0046677//response to antibiotic;GO:0045471//response to et…	gi|350538575|ref|NP_001233725.1|/0/caspase-8 [Cricetulus griseus]
Chagas disease (American trypanosomiasis)	CL1810.Contig1_Mf_liverA	1.69946	Up	1.42235	Up	1.3508	Up	1686	35	116	2.33255	7.57563	1.69946	Up	3.63e-11	1.61e-09	1686	35	93	2.33255	6.25175	1.42235	Up	1.57e-07	3.45e-06	1686	35	88	2.33255	5.94925	1.3508	Up	8.99e-07	2.28e-05	K04398|1|0.0|669|mmu:12370|caspase 8 [EC:3.4.22.61]	GO:0045121//membrane raft;GO:0043005//neuron projection;GO:0030690//Noc1p-Noc2p complex;GO:0031265//CD95 death-inducing signaling complex;GO:0044297//cell body;GO:0005730//nucleolus;GO:0005829//cytosol;GO:0005741//mitochondrial outer membrane;GO:0005813//centrosome	GO:0004197//cysteine-type endopeptidase activity;GO:0005164//tumor necrosis factor receptor binding;GO:0042802//identical protein binding	GO:0001525//angiogenesis;GO:0051603//proteolysis involved in cellular protein catabolic process;GO:0051291//protein heterooligomerization;GO:0032496//response to lipopolysaccharide;GO:0030225//macrophage differentiation;GO:0001841//neural tube formation;GO:0006921//cellular component disassembly involved in execution phase of apoptosis;GO:0046677//response to antibiotic;GO:0045471//response to et…	gi|350538575|ref|NP_001233725.1|/0/caspase-8 [Cricetulus griseus]
Legionellosis	CL1810.Contig1_Mf_liverA	1.69946	Up	1.42235	Up	1.3508	Up	1686	35	116	2.33255	7.57563	1.69946	Up	3.63e-11	1.61e-09	1686	35	93	2.33255	6.25175	1.42235	Up	1.57e-07	3.45e-06	1686	35	88	2.33255	5.94925	1.3508	Up	8.99e-07	2.28e-05	K04398|1|0.0|669|mmu:12370|caspase 8 [EC:3.4.22.61]	GO:0045121//membrane raft;GO:0043005//neuron projection;GO:0030690//Noc1p-Noc2p complex;GO:0031265//CD95 death-inducing signaling complex;GO:0044297//cell body;GO:0005730//nucleolus;GO:0005829//cytosol;GO:0005741//mitochondrial outer membrane;GO:0005813//centrosome	GO:0004197//cysteine-type endopeptidase activity;GO:0005164//tumor necrosis factor receptor binding;GO:0042802//identical protein binding	GO:0001525//angiogenesis;GO:0051603//proteolysis involved in cellular protein catabolic process;GO:0051291//protein heterooligomerization;GO:0032496//response to lipopolysaccharide;GO:0030225//macrophage differentiation;GO:0001841//neural tube formation;GO:0006921//cellular component disassembly involved in execution phase of apoptosis;GO:0046677//response to antibiotic;GO:0045471//response to et…	gi|350538575|ref|NP_001233725.1|/0/caspase-8 [Cricetulus griseus]
Alzheimer's disease	CL1810.Contig1_Mf_liverA	1.69946	Up	1.42235	Up	1.3508	Up	1686	35	116	2.33255	7.57563	1.69946	Up	3.63e-11	1.61e-09	1686	35	93	2.33255	6.25175	1.42235	Up	1.57e-07	3.45e-06	1686	35	88	2.33255	5.94925	1.3508	Up	8.99e-07	2.28e-05	K04398|1|0.0|669|mmu:12370|caspase 8 [EC:3.4.22.61]	GO:0045121//membrane raft;GO:0043005//neuron projection;GO:0030690//Noc1p-Noc2p complex;GO:0031265//CD95 death-inducing signaling complex;GO:0044297//cell body;GO:0005730//nucleolus;GO:0005829//cytosol;GO:0005741//mitochondrial outer membrane;GO:0005813//centrosome	GO:0004197//cysteine-type endopeptidase activity;GO:0005164//tumor necrosis factor receptor binding;GO:0042802//identical protein binding	GO:0001525//angiogenesis;GO:0051603//proteolysis involved in cellular protein catabolic process;GO:0051291//protein heterooligomerization;GO:0032496//response to lipopolysaccharide;GO:0030225//macrophage differentiation;GO:0001841//neural tube formation;GO:0006921//cellular component disassembly involved in execution phase of apoptosis;GO:0046677//response to antibiotic;GO:0045471//response to et…	gi|350538575|ref|NP_001233725.1|/0/caspase-8 [Cricetulus griseus]
Apoptosis	CL1810.Contig1_Mf_liverA	1.69946	Up	1.42235	Up	1.3508	Up	1686	35	116	2.33255	7.57563	1.69946	Up	3.63e-11	1.61e-09	1686	35	93	2.33255	6.25175	1.42235	Up	1.57e-07	3.45e-06	1686	35	88	2.33255	5.94925	1.3508	Up	8.99e-07	2.28e-05	K04398|1|0.0|669|mmu:12370|caspase 8 [EC:3.4.22.61]	GO:0045121//membrane raft;GO:0043005//neuron projection;GO:0030690//Noc1p-Noc2p complex;GO:0031265//CD95 death-inducing signaling complex;GO:0044297//cell body;GO:0005730//nucleolus;GO:0005829//cytosol;GO:0005741//mitochondrial outer membrane;GO:0005813//centrosome	GO:0004197//cysteine-type endopeptidase activity;GO:0005164//tumor necrosis factor receptor binding;GO:0042802//identical protein binding	GO:0001525//angiogenesis;GO:0051603//proteolysis involved in cellular protein catabolic process;GO:0051291//protein heterooligomerization;GO:0032496//response to lipopolysaccharide;GO:0030225//macrophage differentiation;GO:0001841//neural tube formation;GO:0006921//cellular component disassembly involved in execution phase of apoptosis;GO:0046677//response to antibiotic;GO:0045471//response to et…	gi|350538575|ref|NP_001233725.1|/0/caspase-8 [Cricetulus griseus]
Huntington's disease	CL1810.Contig1_Mf_liverA	1.69946	Up	1.42235	Up	1.3508	Up	1686	35	116	2.33255	7.57563	1.69946	Up	3.63e-11	1.61e-09	1686	35	93	2.33255	6.25175	1.42235	Up	1.57e-07	3.45e-06	1686	35	88	2.33255	5.94925	1.3508	Up	8.99e-07	2.28e-05	K04398|1|0.0|669|mmu:12370|caspase 8 [EC:3.4.22.61]	GO:0045121//membrane raft;GO:0043005//neuron projection;GO:0030690//Noc1p-Noc2p complex;GO:0031265//CD95 death-inducing signaling complex;GO:0044297//cell body;GO:0005730//nucleolus;GO:0005829//cytosol;GO:0005741//mitochondrial outer membrane;GO:0005813//centrosome	GO:0004197//cysteine-type endopeptidase activity;GO:0005164//tumor necrosis factor receptor binding;GO:0042802//identical protein binding	GO:0001525//angiogenesis;GO:0051603//proteolysis involved in cellular protein catabolic process;GO:0051291//protein heterooligomerization;GO:0032496//response to lipopolysaccharide;GO:0030225//macrophage differentiation;GO:0001841//neural tube formation;GO:0006921//cellular component disassembly involved in execution phase of apoptosis;GO:0046677//response to antibiotic;GO:0045471//response to et…	gi|350538575|ref|NP_001233725.1|/0/caspase-8 [Cricetulus griseus]
Purine metabolism	CL186.Contig3_Mf_liverA	-1.02924	Down	-1.59633	Down	-2.38652	Down	1254	122	61	10.9316	5.35613	-1.02924	Down	2.95e-06	6.92e-05	1254	122	40	10.9316	3.61526	-1.59633	Down	7.28e-11	2.35e-09	1254	122	23	10.9316	2.09058	-2.38652	Down	2.1e-17	1.35e-15	K01120|1|8e-66|251|mmu:18578|3',5'-cyclic-nucleotide phosphodiesterase [EC:3.1.4.17]	GO:0005829//cytosol;GO:0071944//cell periphery;GO:0048471//perinuclear region of cytoplasm;GO:0005634//nucleus	GO:0046872//metal ion binding;GO:0004115//3',5'-cyclic-AMP phosphodiesterase activity	GO:0035690//cellular response to drug;GO:0001780//neutrophil homeostasis;GO:0006939//smooth muscle contraction;GO:0071222//cellular response to lipopolysaccharide;GO:0006198//cAMP catabolic process;GO:0030593//neutrophil chemotaxis	gi|74227237|dbj|BAE38381.1|/2.39799e-69/unnamed protein product [Mus musculus]
Morphine addiction	CL186.Contig3_Mf_liverA	-1.02924	Down	-1.59633	Down	-2.38652	Down	1254	122	61	10.9316	5.35613	-1.02924	Down	2.95e-06	6.92e-05	1254	122	40	10.9316	3.61526	-1.59633	Down	7.28e-11	2.35e-09	1254	122	23	10.9316	2.09058	-2.38652	Down	2.1e-17	1.35e-15	K01120|1|8e-66|251|mmu:18578|3',5'-cyclic-nucleotide phosphodiesterase [EC:3.1.4.17]	GO:0005829//cytosol;GO:0071944//cell periphery;GO:0048471//perinuclear region of cytoplasm;GO:0005634//nucleus	GO:0046872//metal ion binding;GO:0004115//3',5'-cyclic-AMP phosphodiesterase activity	GO:0035690//cellular response to drug;GO:0001780//neutrophil homeostasis;GO:0006939//smooth muscle contraction;GO:0071222//cellular response to lipopolysaccharide;GO:0006198//cAMP catabolic process;GO:0030593//neutrophil chemotaxis	gi|74227237|dbj|BAE38381.1|/2.39799e-69/unnamed protein product [Mus musculus]
Allograft rejection	CL1861.Contig1_Mf_liverA	4.32705	Up	1.85932	Up	1.42527	Up	1177	139	2847	13.2696	266.336	4.32705	Up	0	0	1177	139	500	13.2696	48.1471	1.85932	Up	1.37e-49	2.02e-47	1177	139	368	13.2696	35.6376	1.42527	Up	8.36e-26	7.99e-24	K06856|1|6e-125|447|ssc:396781|immunoglobulin heavy chain	-	-	-	gi|841150|gb|AAA82733.1|/5.99177e-160/immunoglobulin IgG heavy chain [Cricetulus migratorius]
Autoimmune thyroid disease	CL1861.Contig1_Mf_liverA	4.32705	Up	1.85932	Up	1.42527	Up	1177	139	2847	13.2696	266.336	4.32705	Up	0	0	1177	139	500	13.2696	48.1471	1.85932	Up	1.37e-49	2.02e-47	1177	139	368	13.2696	35.6376	1.42527	Up	8.36e-26	7.99e-24	K06856|1|6e-125|447|ssc:396781|immunoglobulin heavy chain	-	-	-	gi|841150|gb|AAA82733.1|/5.99177e-160/immunoglobulin IgG heavy chain [Cricetulus migratorius]
Phagosome	CL1861.Contig1_Mf_liverA	4.32705	Up	1.85932	Up	1.42527	Up	1177	139	2847	13.2696	266.336	4.32705	Up	0	0	1177	139	500	13.2696	48.1471	1.85932	Up	1.37e-49	2.02e-47	1177	139	368	13.2696	35.6376	1.42527	Up	8.36e-26	7.99e-24	K06856|1|6e-125|447|ssc:396781|immunoglobulin heavy chain	-	-	-	gi|841150|gb|AAA82733.1|/5.99177e-160/immunoglobulin IgG heavy chain [Cricetulus migratorius]
Staphylococcus aureus infection	CL1861.Contig1_Mf_liverA	4.32705	Up	1.85932	Up	1.42527	Up	1177	139	2847	13.2696	266.336	4.32705	Up	0	0	1177	139	500	13.2696	48.1471	1.85932	Up	1.37e-49	2.02e-47	1177	139	368	13.2696	35.6376	1.42527	Up	8.36e-26	7.99e-24	K06856|1|6e-125|447|ssc:396781|immunoglobulin heavy chain	-	-	-	gi|841150|gb|AAA82733.1|/5.99177e-160/immunoglobulin IgG heavy chain [Cricetulus migratorius]
Primary immunodeficiency	CL1861.Contig1_Mf_liverA	4.32705	Up	1.85932	Up	1.42527	Up	1177	139	2847	13.2696	266.336	4.32705	Up	0	0	1177	139	500	13.2696	48.1471	1.85932	Up	1.37e-49	2.02e-47	1177	139	368	13.2696	35.6376	1.42527	Up	8.36e-26	7.99e-24	K06856|1|6e-125|447|ssc:396781|immunoglobulin heavy chain	-	-	-	gi|841150|gb|AAA82733.1|/5.99177e-160/immunoglobulin IgG heavy chain [Cricetulus migratorius]
African trypanosomiasis	CL1861.Contig1_Mf_liverA	4.32705	Up	1.85932	Up	1.42527	Up	1177	139	2847	13.2696	266.336	4.32705	Up	0	0	1177	139	500	13.2696	48.1471	1.85932	Up	1.37e-49	2.02e-47	1177	139	368	13.2696	35.6376	1.42527	Up	8.36e-26	7.99e-24	K06856|1|6e-125|447|ssc:396781|immunoglobulin heavy chain	-	-	-	gi|841150|gb|AAA82733.1|/5.99177e-160/immunoglobulin IgG heavy chain [Cricetulus migratorius]
Asthma	CL1861.Contig1_Mf_liverA	4.32705	Up	1.85932	Up	1.42527	Up	1177	139	2847	13.2696	266.336	4.32705	Up	0	0	1177	139	500	13.2696	48.1471	1.85932	Up	1.37e-49	2.02e-47	1177	139	368	13.2696	35.6376	1.42527	Up	8.36e-26	7.99e-24	K06856|1|6e-125|447|ssc:396781|immunoglobulin heavy chain	-	-	-	gi|841150|gb|AAA82733.1|/5.99177e-160/immunoglobulin IgG heavy chain [Cricetulus migratorius]
Viral myocarditis	CL1861.Contig1_Mf_liverA	4.32705	Up	1.85932	Up	1.42527	Up	1177	139	2847	13.2696	266.336	4.32705	Up	0	0	1177	139	500	13.2696	48.1471	1.85932	Up	1.37e-49	2.02e-47	1177	139	368	13.2696	35.6376	1.42527	Up	8.36e-26	7.99e-24	K06856|1|6e-125|447|ssc:396781|immunoglobulin heavy chain	-	-	-	gi|841150|gb|AAA82733.1|/5.99177e-160/immunoglobulin IgG heavy chain [Cricetulus migratorius]
Hematopoietic cell lineage	CL1861.Contig1_Mf_liverA	4.32705	Up	1.85932	Up	1.42527	Up	1177	139	2847	13.2696	266.336	4.32705	Up	0	0	1177	139	500	13.2696	48.1471	1.85932	Up	1.37e-49	2.02e-47	1177	139	368	13.2696	35.6376	1.42527	Up	8.36e-26	7.99e-24	K06856|1|6e-125|447|ssc:396781|immunoglobulin heavy chain	-	-	-	gi|841150|gb|AAA82733.1|/5.99177e-160/immunoglobulin IgG heavy chain [Cricetulus migratorius]
Leishmaniasis	CL1861.Contig1_Mf_liverA	4.32705	Up	1.85932	Up	1.42527	Up	1177	139	2847	13.2696	266.336	4.32705	Up	0	0	1177	139	500	13.2696	48.1471	1.85932	Up	1.37e-49	2.02e-47	1177	139	368	13.2696	35.6376	1.42527	Up	8.36e-26	7.99e-24	K06856|1|6e-125|447|ssc:396781|immunoglobulin heavy chain	-	-	-	gi|841150|gb|AAA82733.1|/5.99177e-160/immunoglobulin IgG heavy chain [Cricetulus migratorius]
Intestinal immune network for IgA production	CL1861.Contig1_Mf_liverA	4.32705	Up	1.85932	Up	1.42527	Up	1177	139	2847	13.2696	266.336	4.32705	Up	0	0	1177	139	500	13.2696	48.1471	1.85932	Up	1.37e-49	2.02e-47	1177	139	368	13.2696	35.6376	1.42527	Up	8.36e-26	7.99e-24	K06856|1|6e-125|447|ssc:396781|immunoglobulin heavy chain	-	-	-	gi|841150|gb|AAA82733.1|/5.99177e-160/immunoglobulin IgG heavy chain [Cricetulus migratorius]
Systemic lupus erythematosus	CL1861.Contig1_Mf_liverA	4.32705	Up	1.85932	Up	1.42527	Up	1177	139	2847	13.2696	266.336	4.32705	Up	0	0	1177	139	500	13.2696	48.1471	1.85932	Up	1.37e-49	2.02e-47	1177	139	368	13.2696	35.6376	1.42527	Up	8.36e-26	7.99e-24	K06856|1|6e-125|447|ssc:396781|immunoglobulin heavy chain	-	-	-	gi|841150|gb|AAA82733.1|/5.99177e-160/immunoglobulin IgG heavy chain [Cricetulus migratorius]
Epstein-Barr virus infection	CL1861.Contig1_Mf_liverA	4.32705	Up	1.85932	Up	1.42527	Up	1177	139	2847	13.2696	266.336	4.32705	Up	0	0	1177	139	500	13.2696	48.1471	1.85932	Up	1.37e-49	2.02e-47	1177	139	368	13.2696	35.6376	1.42527	Up	8.36e-26	7.99e-24	K06856|1|6e-125|447|ssc:396781|immunoglobulin heavy chain	-	-	-	gi|841150|gb|AAA82733.1|/5.99177e-160/immunoglobulin IgG heavy chain [Cricetulus migratorius]
Rheumatoid arthritis	CL1861.Contig1_Mf_liverA	4.32705	Up	1.85932	Up	1.42527	Up	1177	139	2847	13.2696	266.336	4.32705	Up	0	0	1177	139	500	13.2696	48.1471	1.85932	Up	1.37e-49	2.02e-47	1177	139	368	13.2696	35.6376	1.42527	Up	8.36e-26	7.99e-24	K06856|1|6e-125|447|ssc:396781|immunoglobulin heavy chain	-	-	-	gi|841150|gb|AAA82733.1|/5.99177e-160/immunoglobulin IgG heavy chain [Cricetulus migratorius]
Tuberculosis	CL1861.Contig1_Mf_liverA	4.32705	Up	1.85932	Up	1.42527	Up	1177	139	2847	13.2696	266.336	4.32705	Up	0	0	1177	139	500	13.2696	48.1471	1.85932	Up	1.37e-49	2.02e-47	1177	139	368	13.2696	35.6376	1.42527	Up	8.36e-26	7.99e-24	K06856|1|6e-125|447|ssc:396781|immunoglobulin heavy chain	-	-	-	gi|841150|gb|AAA82733.1|/5.99177e-160/immunoglobulin IgG heavy chain [Cricetulus migratorius]
Fc gamma R-mediated phagocytosis	CL1861.Contig1_Mf_liverA	4.32705	Up	1.85932	Up	1.42527	Up	1177	139	2847	13.2696	266.336	4.32705	Up	0	0	1177	139	500	13.2696	48.1471	1.85932	Up	1.37e-49	2.02e-47	1177	139	368	13.2696	35.6376	1.42527	Up	8.36e-26	7.99e-24	K06856|1|6e-125|447|ssc:396781|immunoglobulin heavy chain	-	-	-	gi|841150|gb|AAA82733.1|/5.99177e-160/immunoglobulin IgG heavy chain [Cricetulus migratorius]
B cell receptor signaling pathway	CL1861.Contig1_Mf_liverA	4.32705	Up	1.85932	Up	1.42527	Up	1177	139	2847	13.2696	266.336	4.32705	Up	0	0	1177	139	500	13.2696	48.1471	1.85932	Up	1.37e-49	2.02e-47	1177	139	368	13.2696	35.6376	1.42527	Up	8.36e-26	7.99e-24	K06856|1|6e-125|447|ssc:396781|immunoglobulin heavy chain	-	-	-	gi|841150|gb|AAA82733.1|/5.99177e-160/immunoglobulin IgG heavy chain [Cricetulus migratorius]
Measles	CL1861.Contig1_Mf_liverA	4.32705	Up	1.85932	Up	1.42527	Up	1177	139	2847	13.2696	266.336	4.32705	Up	0	0	1177	139	500	13.2696	48.1471	1.85932	Up	1.37e-49	2.02e-47	1177	139	368	13.2696	35.6376	1.42527	Up	8.36e-26	7.99e-24	K06856|1|6e-125|447|ssc:396781|immunoglobulin heavy chain	-	-	-	gi|841150|gb|AAA82733.1|/5.99177e-160/immunoglobulin IgG heavy chain [Cricetulus migratorius]
Natural killer cell mediated cytotoxicity	CL1861.Contig1_Mf_liverA	4.32705	Up	1.85932	Up	1.42527	Up	1177	139	2847	13.2696	266.336	4.32705	Up	0	0	1177	139	500	13.2696	48.1471	1.85932	Up	1.37e-49	2.02e-47	1177	139	368	13.2696	35.6376	1.42527	Up	8.36e-26	7.99e-24	K06856|1|6e-125|447|ssc:396781|immunoglobulin heavy chain	-	-	-	gi|841150|gb|AAA82733.1|/5.99177e-160/immunoglobulin IgG heavy chain [Cricetulus migratorius]
Amoebiasis	CL1861.Contig1_Mf_liverA	4.32705	Up	1.85932	Up	1.42527	Up	1177	139	2847	13.2696	266.336	4.32705	Up	0	0	1177	139	500	13.2696	48.1471	1.85932	Up	1.37e-49	2.02e-47	1177	139	368	13.2696	35.6376	1.42527	Up	8.36e-26	7.99e-24	K06856|1|6e-125|447|ssc:396781|immunoglobulin heavy chain	-	-	-	gi|841150|gb|AAA82733.1|/5.99177e-160/immunoglobulin IgG heavy chain [Cricetulus migratorius]
Calcium signaling pathway	CL1861.Contig1_Mf_liverA	4.32705	Up	1.85932	Up	1.42527	Up	1177	139	2847	13.2696	266.336	4.32705	Up	0	0	1177	139	500	13.2696	48.1471	1.85932	Up	1.37e-49	2.02e-47	1177	139	368	13.2696	35.6376	1.42527	Up	8.36e-26	7.99e-24	K06856|1|6e-125|447|ssc:396781|immunoglobulin heavy chain	-	-	-	gi|841150|gb|AAA82733.1|/5.99177e-160/immunoglobulin IgG heavy chain [Cricetulus migratorius]
NF-kappa B signaling pathway	CL1861.Contig1_Mf_liverA	4.32705	Up	1.85932	Up	1.42527	Up	1177	139	2847	13.2696	266.336	4.32705	Up	0	0	1177	139	500	13.2696	48.1471	1.85932	Up	1.37e-49	2.02e-47	1177	139	368	13.2696	35.6376	1.42527	Up	8.36e-26	7.99e-24	K06856|1|6e-125|447|ssc:396781|immunoglobulin heavy chain	-	-	-	gi|841150|gb|AAA82733.1|/5.99177e-160/immunoglobulin IgG heavy chain [Cricetulus migratorius]
Transcriptional misregulation in cancer	CL1861.Contig1_Mf_liverA	4.32705	Up	1.85932	Up	1.42527	Up	1177	139	2847	13.2696	266.336	4.32705	Up	0	0	1177	139	500	13.2696	48.1471	1.85932	Up	1.37e-49	2.02e-47	1177	139	368	13.2696	35.6376	1.42527	Up	8.36e-26	7.99e-24	K06856|1|6e-125|447|ssc:396781|immunoglobulin heavy chain	-	-	-	gi|841150|gb|AAA82733.1|/5.99177e-160/immunoglobulin IgG heavy chain [Cricetulus migratorius]
Fc epsilon RI signaling pathway	CL1861.Contig1_Mf_liverA	4.32705	Up	1.85932	Up	1.42527	Up	1177	139	2847	13.2696	266.336	4.32705	Up	0	0	1177	139	500	13.2696	48.1471	1.85932	Up	1.37e-49	2.02e-47	1177	139	368	13.2696	35.6376	1.42527	Up	8.36e-26	7.99e-24	K06856|1|6e-125|447|ssc:396781|immunoglobulin heavy chain	-	-	-	gi|841150|gb|AAA82733.1|/5.99177e-160/immunoglobulin IgG heavy chain [Cricetulus migratorius]
Dilated cardiomyopathy	CL1861.Contig1_Mf_liverA	4.32705	Up	1.85932	Up	1.42527	Up	1177	139	2847	13.2696	266.336	4.32705	Up	0	0	1177	139	500	13.2696	48.1471	1.85932	Up	1.37e-49	2.02e-47	1177	139	368	13.2696	35.6376	1.42527	Up	8.36e-26	7.99e-24	K06856|1|6e-125|447|ssc:396781|immunoglobulin heavy chain	-	-	-	gi|841150|gb|AAA82733.1|/5.99177e-160/immunoglobulin IgG heavy chain [Cricetulus migratorius]
Metabolic pathways	CL1988.Contig3_Mf_liverA	-2.37163	Down	-1.32991	Down	-1.60553	Down	1652	71	14	4.82912	0.933118	-2.37163	Down	7.96e-11	3.43e-09	1652	71	28	4.82912	1.92099	-1.32991	Down	1.53e-05	0.000245639	1652	71	23	4.82912	1.58692	-1.60553	Down	6.78e-07	1.75e-05	K07431|1|5e-89|329|mmu:13124|cytochrome P450, family 8, subfamily B (sterol 12-alpha-hydroxylase) [EC:1.14.13.95]	GO:0016021//integral to membrane;GO:0005789//endoplasmic reticulum membrane	GO:0033779;GO:0008397//sterol 12-alpha-hydroxylase activity;GO:0009055//electron carrier activity;GO:0019825//oxygen binding;GO:0020037//heme binding;GO:0005506//iron ion binding;GO:0033778//7alpha-hydroxycholest-4-en-3-one 12alpha-hydroxylase activity	GO:0055114//oxidation-reduction process;GO:0006699//bile acid biosynthetic process;GO:0006805//xenobiotic metabolic process	gi|344247990|gb|EGW04094.1|/2.15322e-95/7-alpha-hydroxycholest-4-en-3-one 12-alpha-hydroxylase [Cricetulus griseus]
PPAR signaling pathway	CL1988.Contig3_Mf_liverA	-2.37163	Down	-1.32991	Down	-1.60553	Down	1652	71	14	4.82912	0.933118	-2.37163	Down	7.96e-11	3.43e-09	1652	71	28	4.82912	1.92099	-1.32991	Down	1.53e-05	0.000245639	1652	71	23	4.82912	1.58692	-1.60553	Down	6.78e-07	1.75e-05	K07431|1|5e-89|329|mmu:13124|cytochrome P450, family 8, subfamily B (sterol 12-alpha-hydroxylase) [EC:1.14.13.95]	GO:0016021//integral to membrane;GO:0005789//endoplasmic reticulum membrane	GO:0033779;GO:0008397//sterol 12-alpha-hydroxylase activity;GO:0009055//electron carrier activity;GO:0019825//oxygen binding;GO:0020037//heme binding;GO:0005506//iron ion binding;GO:0033778//7alpha-hydroxycholest-4-en-3-one 12alpha-hydroxylase activity	GO:0055114//oxidation-reduction process;GO:0006699//bile acid biosynthetic process;GO:0006805//xenobiotic metabolic process	gi|344247990|gb|EGW04094.1|/2.15322e-95/7-alpha-hydroxycholest-4-en-3-one 12-alpha-hydroxylase [Cricetulus griseus]
Primary bile acid biosynthesis	CL1988.Contig3_Mf_liverA	-2.37163	Down	-1.32991	Down	-1.60553	Down	1652	71	14	4.82912	0.933118	-2.37163	Down	7.96e-11	3.43e-09	1652	71	28	4.82912	1.92099	-1.32991	Down	1.53e-05	0.000245639	1652	71	23	4.82912	1.58692	-1.60553	Down	6.78e-07	1.75e-05	K07431|1|5e-89|329|mmu:13124|cytochrome P450, family 8, subfamily B (sterol 12-alpha-hydroxylase) [EC:1.14.13.95]	GO:0016021//integral to membrane;GO:0005789//endoplasmic reticulum membrane	GO:0033779;GO:0008397//sterol 12-alpha-hydroxylase activity;GO:0009055//electron carrier activity;GO:0019825//oxygen binding;GO:0020037//heme binding;GO:0005506//iron ion binding;GO:0033778//7alpha-hydroxycholest-4-en-3-one 12alpha-hydroxylase activity	GO:0055114//oxidation-reduction process;GO:0006699//bile acid biosynthetic process;GO:0006805//xenobiotic metabolic process	gi|344247990|gb|EGW04094.1|/2.15322e-95/7-alpha-hydroxycholest-4-en-3-one 12-alpha-hydroxylase [Cricetulus griseus]
Primary immunodeficiency	CL2113.Contig1_Mf_liverA	4.07343	Up	4.89193	Up	1.28965	Up	879	161	2766	20.5805	346.483	4.07343	Up	0	0	879	161	4739	20.5805	611.047	4.89193	Up	0	0	879	161	388	20.5805	50.313	1.28965	Up	1.69e-23	1.49e-21	K06554|1|1e-42|174|mcc:100430606|immunoglobulin lambda-like polypeptide 1;K06553|4|8e-30|131|ecb:100072385|pre-B lymphocyte gene	-	-	-	gi|33417041|gb|AAH55906.1|/1.36943e-93/Unknown (protein for MGC:68296) [Mus musculus]
Toxoplasmosis	CL2148.Contig2_Mf_liverA	3.52535	Up	4.03485	Up	5.67886	Up	209	8	94	4.30094	49.5222	3.52535	Up	1.23e-19	9.74e-18	209	8	130	4.30094	70.4975	4.03485	Up	5.04e-30	4.53e-28	209	8	404	4.30094	220.329	5.67886	Up	1.09e-109	3.8e-107	K14139|1|4e-11|66.6|cfa:481473|immunity-related GTPase family M protein [EC:3.6.5.-];K14140|2|1e-10|65.1|rno:303163|interferon gamma induced GTPase	-	-	-	gi|344240481|gb|EGV96584.1|/6.25561e-26/Interferon-inducible GTPase 1 [Cricetulus griseus]
Toxoplasmosis	CL2148.Contig3_Mf_liverA	1.70773	Up	2.82814	Up	4.8254	Up	2244	99	330	4.95715	16.1923	1.70773	Up	2.79e-29	3.26e-27	2244	99	697	4.95715	35.2035	2.82814	Up	6.8e-113	2.43e-110	2244	99	2767	4.95715	140.548	4.8254	Up	0	0	K14139|1|2e-45|185|cfa:481473|immunity-related GTPase family M protein [EC:3.6.5.-];K14140|2|3e-43|177|rno:303163|interferon gamma induced GTPase	-	GO:0005525//GTP binding;GO:0003924//GTPase activity	GO:0034341//response to interferon-gamma;GO:0035458//cellular response to interferon-beta;GO:0035455//response to interferon-alpha	gi|148701833|gb|EDL33780.1|/0/T-cell specific GTPase, isoform CRA_a [Mus musculus]
Toxoplasmosis	CL2148.Contig4_Mf_liverA	4.10005	Up	4.09994	Up	6.13959	Up	1936	2	35	0.116077	1.99059	4.10005	Up	7.61e-09	2.63e-07	1936	2	34	0.116077	1.99044	4.09994	Up	8.87e-09	2.29e-07	1936	2	139	0.116077	8.18364	6.13959	Up	1.35e-39	1.91e-37	K14139|1|1e-45|185|cfa:481473|immunity-related GTPase family M protein [EC:3.6.5.-];K14140|2|3e-43|177|rno:303163|interferon gamma induced GTPase	-	GO:0005525//GTP binding;GO:0003924//GTPase activity	GO:0034341//response to interferon-gamma;GO:0035458//cellular response to interferon-beta;GO:0035455//response to interferon-alpha	gi|344240480|gb|EGV96583.1|/1.6118e-177/Interferon-inducible GTPase 1 [Cricetulus griseus]
Acute myeloid leukemia	CL2355.Contig1_Mf_liverA	-1.86796	Down	-1.88282	Down	-2.93354	Down	2505	93	26	4.17153	1.14284	-1.86796	Down	1.56e-10	6.49e-09	2505	93	25	4.17153	1.13112	-1.88282	Down	1.81e-10	5.59e-09	2505	93	12	4.17153	0.546022	-2.93354	Down	1.11e-16	6.87e-15	K10055|1|0.0|1359|mmu:235320|zinc finger and BTB domain-containing protein 16	GO:0016607//nuclear speck;GO:0016605//PML body;GO:0017053//transcriptional repressor complex;GO:0005829//cytosol;GO:0005886//plasma membrane	GO:0008270//zinc ion binding;GO:0008022//protein C-terminus binding;GO:0019904//protein domain specific binding;GO:0003700//sequence-specific DNA binding transcription factor activity;GO:0003690//double-stranded DNA binding;GO:0042803//protein homodimerization activity	GO:0009880//embryonic pattern specification;GO:0042733//embryonic digit morphogenesis;GO:0000122//negative regulation of transcription from RNA polymerase II promoter;GO:0048133//male germ-line stem cell division;GO:0045638//negative regulation of myeloid cell differentiation;GO:0032332//positive regulation of chondrocyte differentiation;GO:0007417//central nervous system development;GO:0035116//…	gi|84794629|ref|NP_001028496.1|/0/zinc finger and BTB domain-containing protein 16 [Mus musculus]
Transcriptional misregulation in cancer	CL2355.Contig1_Mf_liverA	-1.86796	Down	-1.88282	Down	-2.93354	Down	2505	93	26	4.17153	1.14284	-1.86796	Down	1.56e-10	6.49e-09	2505	93	25	4.17153	1.13112	-1.88282	Down	1.81e-10	5.59e-09	2505	93	12	4.17153	0.546022	-2.93354	Down	1.11e-16	6.87e-15	K10055|1|0.0|1359|mmu:235320|zinc finger and BTB domain-containing protein 16	GO:0016607//nuclear speck;GO:0016605//PML body;GO:0017053//transcriptional repressor complex;GO:0005829//cytosol;GO:0005886//plasma membrane	GO:0008270//zinc ion binding;GO:0008022//protein C-terminus binding;GO:0019904//protein domain specific binding;GO:0003700//sequence-specific DNA binding transcription factor activity;GO:0003690//double-stranded DNA binding;GO:0042803//protein homodimerization activity	GO:0009880//embryonic pattern specification;GO:0042733//embryonic digit morphogenesis;GO:0000122//negative regulation of transcription from RNA polymerase II promoter;GO:0048133//male germ-line stem cell division;GO:0045638//negative regulation of myeloid cell differentiation;GO:0032332//positive regulation of chondrocyte differentiation;GO:0007417//central nervous system development;GO:0035116//…	gi|84794629|ref|NP_001028496.1|/0/zinc finger and BTB domain-containing protein 16 [Mus musculus]
Pathways in cancer	CL2355.Contig1_Mf_liverA	-1.86796	Down	-1.88282	Down	-2.93354	Down	2505	93	26	4.17153	1.14284	-1.86796	Down	1.56e-10	6.49e-09	2505	93	25	4.17153	1.13112	-1.88282	Down	1.81e-10	5.59e-09	2505	93	12	4.17153	0.546022	-2.93354	Down	1.11e-16	6.87e-15	K10055|1|0.0|1359|mmu:235320|zinc finger and BTB domain-containing protein 16	GO:0016607//nuclear speck;GO:0016605//PML body;GO:0017053//transcriptional repressor complex;GO:0005829//cytosol;GO:0005886//plasma membrane	GO:0008270//zinc ion binding;GO:0008022//protein C-terminus binding;GO:0019904//protein domain specific binding;GO:0003700//sequence-specific DNA binding transcription factor activity;GO:0003690//double-stranded DNA binding;GO:0042803//protein homodimerization activity	GO:0009880//embryonic pattern specification;GO:0042733//embryonic digit morphogenesis;GO:0000122//negative regulation of transcription from RNA polymerase II promoter;GO:0048133//male germ-line stem cell division;GO:0045638//negative regulation of myeloid cell differentiation;GO:0032332//positive regulation of chondrocyte differentiation;GO:0007417//central nervous system development;GO:0035116//…	gi|84794629|ref|NP_001028496.1|/0/zinc finger and BTB domain-containing protein 16 [Mus musculus]
Maturity onset diabetes of the young	CL2439.Contig1_Mf_liverA	-1.93799	Down	-1.4859	Down	-1.62506	Down	2093	582	155	31.2445	8.15419	-1.93799	Down	4.65e-61	1.09e-58	2093	582	206	31.2445	11.1551	-1.4859	Down	8.81e-42	1.1e-39	2093	582	186	31.2445	10.1293	-1.62506	Down	3.11e-47	5.06e-45	K08024|1|7e-152|538|rno:79237|homeobox protein HEX	GO:0005737//cytoplasm;GO:0032993//protein-DNA complex;GO:0005634//nucleus	GO:0071837//HMG box domain binding;GO:0044212//transcription regulatory region DNA binding;GO:0070491//repressing transcription factor binding;GO:0043565//sequence-specific DNA binding;GO:0008190//eukaryotic initiation factor 4E binding;GO:0017025//TBP-class protein binding;GO:0003700//sequence-specific DNA binding transcription factor activity;GO:0042803//protein homodimerization activity;GO:000…	GO:0007492//endoderm development;GO:0016525//negative regulation of angiogenesis;GO:0016973//poly(A)+ mRNA export from nucleus;GO:0061009//common bile duct development;GO:0000122//negative regulation of transcription from RNA polymerase II promoter;GO:0009611//response to wounding;GO:0048853//forebrain morphogenesis;GO:0042127//regulation of cell proliferation;GO:0031016//pancreas development;GO:…	gi|13242291|ref|NP_077361.1|/4.84682e-151/hematopoietically expressed homeobox [Rattus norvegicus]
Transcriptional misregulation in cancer	CL2439.Contig1_Mf_liverA	-1.93799	Down	-1.4859	Down	-1.62506	Down	2093	582	155	31.2445	8.15419	-1.93799	Down	4.65e-61	1.09e-58	2093	582	206	31.2445	11.1551	-1.4859	Down	8.81e-42	1.1e-39	2093	582	186	31.2445	10.1293	-1.62506	Down	3.11e-47	5.06e-45	K08024|1|7e-152|538|rno:79237|homeobox protein HEX	GO:0005737//cytoplasm;GO:0032993//protein-DNA complex;GO:0005634//nucleus	GO:0071837//HMG box domain binding;GO:0044212//transcription regulatory region DNA binding;GO:0070491//repressing transcription factor binding;GO:0043565//sequence-specific DNA binding;GO:0008190//eukaryotic initiation factor 4E binding;GO:0017025//TBP-class protein binding;GO:0003700//sequence-specific DNA binding transcription factor activity;GO:0042803//protein homodimerization activity;GO:000…	GO:0007492//endoderm development;GO:0016525//negative regulation of angiogenesis;GO:0016973//poly(A)+ mRNA export from nucleus;GO:0061009//common bile duct development;GO:0000122//negative regulation of transcription from RNA polymerase II promoter;GO:0009611//response to wounding;GO:0048853//forebrain morphogenesis;GO:0042127//regulation of cell proliferation;GO:0031016//pancreas development;GO:…	gi|13242291|ref|NP_077361.1|/4.84682e-151/hematopoietically expressed homeobox [Rattus norvegicus]
Allograft rejection	CL275.Contig4_Mf_liverA	1.5862	Up	1.61276	Up	1.8127	Up	1270	406	1244	35.9205	107.854	1.5862	Up	2.77e-95	9.86e-93	1270	406	1231	35.9205	109.858	1.61276	Up	3.45e-98	1.03e-95	1270	406	1406	35.9205	126.188	1.8127	Up	4.6e-132	1.9e-129	K06751|1|2e-120|432|mmu:14964|major histocompatibility complex, class I	-	-	-	gi|354504351|ref|XP_003514239.1|/3.56303e-142/PREDICTED: h-2 class I histocompatibility antigen, L-D alpha chain-like [Cricetulus griseus]
Antigen processing and presentation	CL275.Contig4_Mf_liverA	1.5862	Up	1.61276	Up	1.8127	Up	1270	406	1244	35.9205	107.854	1.5862	Up	2.77e-95	9.86e-93	1270	406	1231	35.9205	109.858	1.61276	Up	3.45e-98	1.03e-95	1270	406	1406	35.9205	126.188	1.8127	Up	4.6e-132	1.9e-129	K06751|1|2e-120|432|mmu:14964|major histocompatibility complex, class I	-	-	-	gi|354504351|ref|XP_003514239.1|/3.56303e-142/PREDICTED: h-2 class I histocompatibility antigen, L-D alpha chain-like [Cricetulus griseus]
Autoimmune thyroid disease	CL275.Contig4_Mf_liverA	1.5862	Up	1.61276	Up	1.8127	Up	1270	406	1244	35.9205	107.854	1.5862	Up	2.77e-95	9.86e-93	1270	406	1231	35.9205	109.858	1.61276	Up	3.45e-98	1.03e-95	1270	406	1406	35.9205	126.188	1.8127	Up	4.6e-132	1.9e-129	K06751|1|2e-120|432|mmu:14964|major histocompatibility complex, class I	-	-	-	gi|354504351|ref|XP_003514239.1|/3.56303e-142/PREDICTED: h-2 class I histocompatibility antigen, L-D alpha chain-like [Cricetulus griseus]
Type I diabetes mellitus	CL275.Contig4_Mf_liverA	1.5862	Up	1.61276	Up	1.8127	Up	1270	406	1244	35.9205	107.854	1.5862	Up	2.77e-95	9.86e-93	1270	406	1231	35.9205	109.858	1.61276	Up	3.45e-98	1.03e-95	1270	406	1406	35.9205	126.188	1.8127	Up	4.6e-132	1.9e-129	K06751|1|2e-120|432|mmu:14964|major histocompatibility complex, class I	-	-	-	gi|354504351|ref|XP_003514239.1|/3.56303e-142/PREDICTED: h-2 class I histocompatibility antigen, L-D alpha chain-like [Cricetulus griseus]
Phagosome	CL275.Contig4_Mf_liverA	1.5862	Up	1.61276	Up	1.8127	Up	1270	406	1244	35.9205	107.854	1.5862	Up	2.77e-95	9.86e-93	1270	406	1231	35.9205	109.858	1.61276	Up	3.45e-98	1.03e-95	1270	406	1406	35.9205	126.188	1.8127	Up	4.6e-132	1.9e-129	K06751|1|2e-120|432|mmu:14964|major histocompatibility complex, class I	-	-	-	gi|354504351|ref|XP_003514239.1|/3.56303e-142/PREDICTED: h-2 class I histocompatibility antigen, L-D alpha chain-like [Cricetulus griseus]
Graft-versus-host disease	CL275.Contig4_Mf_liverA	1.5862	Up	1.61276	Up	1.8127	Up	1270	406	1244	35.9205	107.854	1.5862	Up	2.77e-95	9.86e-93	1270	406	1231	35.9205	109.858	1.61276	Up	3.45e-98	1.03e-95	1270	406	1406	35.9205	126.188	1.8127	Up	4.6e-132	1.9e-129	K06751|1|2e-120|432|mmu:14964|major histocompatibility complex, class I	-	-	-	gi|354504351|ref|XP_003514239.1|/3.56303e-142/PREDICTED: h-2 class I histocompatibility antigen, L-D alpha chain-like [Cricetulus griseus]
Cell adhesion molecules (CAMs)	CL275.Contig4_Mf_liverA	1.5862	Up	1.61276	Up	1.8127	Up	1270	406	1244	35.9205	107.854	1.5862	Up	2.77e-95	9.86e-93	1270	406	1231	35.9205	109.858	1.61276	Up	3.45e-98	1.03e-95	1270	406	1406	35.9205	126.188	1.8127	Up	4.6e-132	1.9e-129	K06751|1|2e-120|432|mmu:14964|major histocompatibility complex, class I	-	-	-	gi|354504351|ref|XP_003514239.1|/3.56303e-142/PREDICTED: h-2 class I histocompatibility antigen, L-D alpha chain-like [Cricetulus griseus]
Herpes simplex infection	CL275.Contig4_Mf_liverA	1.5862	Up	1.61276	Up	1.8127	Up	1270	406	1244	35.9205	107.854	1.5862	Up	2.77e-95	9.86e-93	1270	406	1231	35.9205	109.858	1.61276	Up	3.45e-98	1.03e-95	1270	406	1406	35.9205	126.188	1.8127	Up	4.6e-132	1.9e-129	K06751|1|2e-120|432|mmu:14964|major histocompatibility complex, class I	-	-	-	gi|354504351|ref|XP_003514239.1|/3.56303e-142/PREDICTED: h-2 class I histocompatibility antigen, L-D alpha chain-like [Cricetulus griseus]
Viral myocarditis	CL275.Contig4_Mf_liverA	1.5862	Up	1.61276	Up	1.8127	Up	1270	406	1244	35.9205	107.854	1.5862	Up	2.77e-95	9.86e-93	1270	406	1231	35.9205	109.858	1.61276	Up	3.45e-98	1.03e-95	1270	406	1406	35.9205	126.188	1.8127	Up	4.6e-132	1.9e-129	K06751|1|2e-120|432|mmu:14964|major histocompatibility complex, class I	-	-	-	gi|354504351|ref|XP_003514239.1|/3.56303e-142/PREDICTED: h-2 class I histocompatibility antigen, L-D alpha chain-like [Cricetulus griseus]
Epstein-Barr virus infection	CL275.Contig4_Mf_liverA	1.5862	Up	1.61276	Up	1.8127	Up	1270	406	1244	35.9205	107.854	1.5862	Up	2.77e-95	9.86e-93	1270	406	1231	35.9205	109.858	1.61276	Up	3.45e-98	1.03e-95	1270	406	1406	35.9205	126.188	1.8127	Up	4.6e-132	1.9e-129	K06751|1|2e-120|432|mmu:14964|major histocompatibility complex, class I	-	-	-	gi|354504351|ref|XP_003514239.1|/3.56303e-142/PREDICTED: h-2 class I histocompatibility antigen, L-D alpha chain-like [Cricetulus griseus]
Endocytosis	CL275.Contig4_Mf_liverA	1.5862	Up	1.61276	Up	1.8127	Up	1270	406	1244	35.9205	107.854	1.5862	Up	2.77e-95	9.86e-93	1270	406	1231	35.9205	109.858	1.61276	Up	3.45e-98	1.03e-95	1270	406	1406	35.9205	126.188	1.8127	Up	4.6e-132	1.9e-129	K06751|1|2e-120|432|mmu:14964|major histocompatibility complex, class I	-	-	-	gi|354504351|ref|XP_003514239.1|/3.56303e-142/PREDICTED: h-2 class I histocompatibility antigen, L-D alpha chain-like [Cricetulus griseus]
HTLV-I infection	CL275.Contig4_Mf_liverA	1.5862	Up	1.61276	Up	1.8127	Up	1270	406	1244	35.9205	107.854	1.5862	Up	2.77e-95	9.86e-93	1270	406	1231	35.9205	109.858	1.61276	Up	3.45e-98	1.03e-95	1270	406	1406	35.9205	126.188	1.8127	Up	4.6e-132	1.9e-129	K06751|1|2e-120|432|mmu:14964|major histocompatibility complex, class I	-	-	-	gi|354504351|ref|XP_003514239.1|/3.56303e-142/PREDICTED: h-2 class I histocompatibility antigen, L-D alpha chain-like [Cricetulus griseus]
Natural killer cell mediated cytotoxicity	CL275.Contig4_Mf_liverA	1.5862	Up	1.61276	Up	1.8127	Up	1270	406	1244	35.9205	107.854	1.5862	Up	2.77e-95	9.86e-93	1270	406	1231	35.9205	109.858	1.61276	Up	3.45e-98	1.03e-95	1270	406	1406	35.9205	126.188	1.8127	Up	4.6e-132	1.9e-129	K06751|1|2e-120|432|mmu:14964|major histocompatibility complex, class I	-	-	-	gi|354504351|ref|XP_003514239.1|/3.56303e-142/PREDICTED: h-2 class I histocompatibility antigen, L-D alpha chain-like [Cricetulus griseus]
Steroid hormone biosynthesis	CL2797.Contig2_Mf_liverA	4.71492	Up	3.79908	Up	2.78619	Up	432	5	134	1.30049	34.1538	4.71492	Up	2.3e-33	3.02e-31	432	5	69	1.30049	18.1026	3.79908	Up	7.4e-16	3.46e-14	432	5	34	1.30049	8.97082	2.78619	Up	1.11e-06	2.77e-05	K00070|1|2e-62|237|rno:29632|3beta-hydroxy-delta5-steroid dehydrogenase / steroid delta-isomerase [EC:1.1.1.145 5.3.3.1]	GO:0005758//mitochondrial intermembrane space;GO:0005743//mitochondrial inner membrane;GO:0016021//integral to membrane;GO:0005789//endoplasmic reticulum membrane	GO:0000166//nucleotide binding;GO:0003854//3-beta-hydroxy-delta5-steroid dehydrogenase activity;GO:0004769//steroid delta-isomerase activity;GO:0030283//testosterone dehydrogenase [NAD(P)] activity	GO:0034698//response to gonadotropin stimulus;GO:0006700//C21-steroid hormone biosynthetic process;GO:0051412//response to corticosterone stimulus;GO:0021766//hippocampus development;GO:0006702//androgen biosynthetic process;GO:0034757//negative regulation of iron ion transport;GO:0046686//response to cadmium ion;GO:0010288//response to lead ion;GO:0055114//oxidation-reduction process;GO:0033327/…	gi|3334106|sp|Q60555.3|3BHS1_MESAU/1.84556e-62/RecName: Full=3 beta-hydroxysteroid dehydrogenase/Delta 5-->4-isomerase type 1; AltName: Full=3 beta-hydroxysteroid dehydrogenase/Delta 5-->4-isomerase type I; Short=3-beta-HSD I; Includes: RecName: Full=3-beta-hydroxy-Delta(5)-steroid dehydrogenase; AltName: Full=3-beta-hydroxy-5-ene steroid dehydrogenase; AltName: Full=Progesterone reductase; Inclu…
Metabolic pathways	CL2797.Contig2_Mf_liverA	4.71492	Up	3.79908	Up	2.78619	Up	432	5	134	1.30049	34.1538	4.71492	Up	2.3e-33	3.02e-31	432	5	69	1.30049	18.1026	3.79908	Up	7.4e-16	3.46e-14	432	5	34	1.30049	8.97082	2.78619	Up	1.11e-06	2.77e-05	K00070|1|2e-62|237|rno:29632|3beta-hydroxy-delta5-steroid dehydrogenase / steroid delta-isomerase [EC:1.1.1.145 5.3.3.1]	GO:0005758//mitochondrial intermembrane space;GO:0005743//mitochondrial inner membrane;GO:0016021//integral to membrane;GO:0005789//endoplasmic reticulum membrane	GO:0000166//nucleotide binding;GO:0003854//3-beta-hydroxy-delta5-steroid dehydrogenase activity;GO:0004769//steroid delta-isomerase activity;GO:0030283//testosterone dehydrogenase [NAD(P)] activity	GO:0034698//response to gonadotropin stimulus;GO:0006700//C21-steroid hormone biosynthetic process;GO:0051412//response to corticosterone stimulus;GO:0021766//hippocampus development;GO:0006702//androgen biosynthetic process;GO:0034757//negative regulation of iron ion transport;GO:0046686//response to cadmium ion;GO:0010288//response to lead ion;GO:0055114//oxidation-reduction process;GO:0033327/…	gi|3334106|sp|Q60555.3|3BHS1_MESAU/1.84556e-62/RecName: Full=3 beta-hydroxysteroid dehydrogenase/Delta 5-->4-isomerase type 1; AltName: Full=3 beta-hydroxysteroid dehydrogenase/Delta 5-->4-isomerase type I; Short=3-beta-HSD I; Includes: RecName: Full=3-beta-hydroxy-Delta(5)-steroid dehydrogenase; AltName: Full=3-beta-hydroxy-5-ene steroid dehydrogenase; AltName: Full=Progesterone reductase; Inclu…
Antigen processing and presentation	CL2855.Contig1_Mf_liverA	2.86983	Up	2.55122	Up	1.56609	Up	1598	37	276	2.60163	19.0174	2.86983	Up	1.51e-45	2.84e-43	1598	37	215	2.60163	15.2489	2.55122	Up	2.87e-32	2.77e-30	1598	37	108	2.60163	7.70343	1.56609	Up	1.17e-09	4.25e-08	K06505|1|2e-146|519|mmu:16149|CD74 antigen	GO:0035693//NOS2-CD74 complex;GO:0005771//multivesicular body;GO:0035692//macrophage migration inhibitory factor receptor complex;GO:0012507//ER to Golgi transport vesicle membrane;GO:0000139//Golgi membrane;GO:0032588//trans-Golgi network membrane;GO:0043202//lysosomal lumen;GO:0005887//integral to plasma membrane;GO:0009897//external side of plasma membrane;GO:0005765//lysosomal membrane;GO:003…	GO:0050998//nitric-oxide synthase binding;GO:0035718//macrophage migration inhibitory factor binding;GO:0042289//MHC class II protein binding;GO:0001540//beta-amyloid binding;GO:0004896//cytokine receptor activity;GO:0042802//identical protein binding	GO:0006461//protein complex assembly;GO:0002830//positive regulation of type 2 immune response;GO:0048146//positive regulation of fibroblast proliferation;GO:0002906//negative regulation of mature B cell apoptotic process;GO:0002606//positive regulation of dendritic cell antigen processing and presentation;GO:0070374//positive regulation of ERK1 and ERK2 cascade;GO:0045060//negative thymic T cell…	gi|110624770|ref|NP_001036070.1|/1.6614e-145/H-2 class II histocompatibility antigen gamma chain isoform 1 [Mus musculus]
Herpes simplex infection	CL2855.Contig1_Mf_liverA	2.86983	Up	2.55122	Up	1.56609	Up	1598	37	276	2.60163	19.0174	2.86983	Up	1.51e-45	2.84e-43	1598	37	215	2.60163	15.2489	2.55122	Up	2.87e-32	2.77e-30	1598	37	108	2.60163	7.70343	1.56609	Up	1.17e-09	4.25e-08	K06505|1|2e-146|519|mmu:16149|CD74 antigen	GO:0035693//NOS2-CD74 complex;GO:0005771//multivesicular body;GO:0035692//macrophage migration inhibitory factor receptor complex;GO:0012507//ER to Golgi transport vesicle membrane;GO:0000139//Golgi membrane;GO:0032588//trans-Golgi network membrane;GO:0043202//lysosomal lumen;GO:0005887//integral to plasma membrane;GO:0009897//external side of plasma membrane;GO:0005765//lysosomal membrane;GO:003…	GO:0050998//nitric-oxide synthase binding;GO:0035718//macrophage migration inhibitory factor binding;GO:0042289//MHC class II protein binding;GO:0001540//beta-amyloid binding;GO:0004896//cytokine receptor activity;GO:0042802//identical protein binding	GO:0006461//protein complex assembly;GO:0002830//positive regulation of type 2 immune response;GO:0048146//positive regulation of fibroblast proliferation;GO:0002906//negative regulation of mature B cell apoptotic process;GO:0002606//positive regulation of dendritic cell antigen processing and presentation;GO:0070374//positive regulation of ERK1 and ERK2 cascade;GO:0045060//negative thymic T cell…	gi|110624770|ref|NP_001036070.1|/1.6614e-145/H-2 class II histocompatibility antigen gamma chain isoform 1 [Mus musculus]
Tuberculosis	CL2855.Contig1_Mf_liverA	2.86983	Up	2.55122	Up	1.56609	Up	1598	37	276	2.60163	19.0174	2.86983	Up	1.51e-45	2.84e-43	1598	37	215	2.60163	15.2489	2.55122	Up	2.87e-32	2.77e-30	1598	37	108	2.60163	7.70343	1.56609	Up	1.17e-09	4.25e-08	K06505|1|2e-146|519|mmu:16149|CD74 antigen	GO:0035693//NOS2-CD74 complex;GO:0005771//multivesicular body;GO:0035692//macrophage migration inhibitory factor receptor complex;GO:0012507//ER to Golgi transport vesicle membrane;GO:0000139//Golgi membrane;GO:0032588//trans-Golgi network membrane;GO:0043202//lysosomal lumen;GO:0005887//integral to plasma membrane;GO:0009897//external side of plasma membrane;GO:0005765//lysosomal membrane;GO:003…	GO:0050998//nitric-oxide synthase binding;GO:0035718//macrophage migration inhibitory factor binding;GO:0042289//MHC class II protein binding;GO:0001540//beta-amyloid binding;GO:0004896//cytokine receptor activity;GO:0042802//identical protein binding	GO:0006461//protein complex assembly;GO:0002830//positive regulation of type 2 immune response;GO:0048146//positive regulation of fibroblast proliferation;GO:0002906//negative regulation of mature B cell apoptotic process;GO:0002606//positive regulation of dendritic cell antigen processing and presentation;GO:0070374//positive regulation of ERK1 and ERK2 cascade;GO:0045060//negative thymic T cell…	gi|110624770|ref|NP_001036070.1|/1.6614e-145/H-2 class II histocompatibility antigen gamma chain isoform 1 [Mus musculus]
Antigen processing and presentation	CL2855.Contig2_Mf_liverA	2.2864	Up	2.88552	Up	1.1553	Up	1400	46	229	3.6919	18.0105	2.2864	Up	8.57e-30	1.01e-27	1400	46	337	3.6919	27.2821	2.88552	Up	1.37e-56	2.34e-54	1400	46	101	3.6919	8.223	1.1553	Up	3.17e-06	7.35e-05	K06505|1|6e-103|375|rno:25599|CD74 antigen	GO:0035693//NOS2-CD74 complex;GO:0005771//multivesicular body;GO:0035692//macrophage migration inhibitory factor receptor complex;GO:0012507//ER to Golgi transport vesicle membrane;GO:0000139//Golgi membrane;GO:0032588//trans-Golgi network membrane;GO:0043202//lysosomal lumen;GO:0005887//integral to plasma membrane;GO:0009897//external side of plasma membrane;GO:0005765//lysosomal membrane;GO:003…	GO:0050998//nitric-oxide synthase binding;GO:0035718//macrophage migration inhibitory factor binding;GO:0042289//MHC class II protein binding;GO:0001540//beta-amyloid binding;GO:0004896//cytokine receptor activity;GO:0042802//identical protein binding	GO:0006461//protein complex assembly;GO:0002830//positive regulation of type 2 immune response;GO:0048146//positive regulation of fibroblast proliferation;GO:0002906//negative regulation of mature B cell apoptotic process;GO:0002606//positive regulation of dendritic cell antigen processing and presentation;GO:0070374//positive regulation of ERK1 and ERK2 cascade;GO:0045060//negative thymic T cell…	gi|148677858|gb|EDL09805.1|/6.32611e-106/CD74 antigen (invariant polypeptide of major histocompatibility complex, class II antigen-associated), isoform CRA_a [Mus musculus]
Herpes simplex infection	CL2855.Contig2_Mf_liverA	2.2864	Up	2.88552	Up	1.1553	Up	1400	46	229	3.6919	18.0105	2.2864	Up	8.57e-30	1.01e-27	1400	46	337	3.6919	27.2821	2.88552	Up	1.37e-56	2.34e-54	1400	46	101	3.6919	8.223	1.1553	Up	3.17e-06	7.35e-05	K06505|1|6e-103|375|rno:25599|CD74 antigen	GO:0035693//NOS2-CD74 complex;GO:0005771//multivesicular body;GO:0035692//macrophage migration inhibitory factor receptor complex;GO:0012507//ER to Golgi transport vesicle membrane;GO:0000139//Golgi membrane;GO:0032588//trans-Golgi network membrane;GO:0043202//lysosomal lumen;GO:0005887//integral to plasma membrane;GO:0009897//external side of plasma membrane;GO:0005765//lysosomal membrane;GO:003…	GO:0050998//nitric-oxide synthase binding;GO:0035718//macrophage migration inhibitory factor binding;GO:0042289//MHC class II protein binding;GO:0001540//beta-amyloid binding;GO:0004896//cytokine receptor activity;GO:0042802//identical protein binding	GO:0006461//protein complex assembly;GO:0002830//positive regulation of type 2 immune response;GO:0048146//positive regulation of fibroblast proliferation;GO:0002906//negative regulation of mature B cell apoptotic process;GO:0002606//positive regulation of dendritic cell antigen processing and presentation;GO:0070374//positive regulation of ERK1 and ERK2 cascade;GO:0045060//negative thymic T cell…	gi|148677858|gb|EDL09805.1|/6.32611e-106/CD74 antigen (invariant polypeptide of major histocompatibility complex, class II antigen-associated), isoform CRA_a [Mus musculus]
Tuberculosis	CL2855.Contig2_Mf_liverA	2.2864	Up	2.88552	Up	1.1553	Up	1400	46	229	3.6919	18.0105	2.2864	Up	8.57e-30	1.01e-27	1400	46	337	3.6919	27.2821	2.88552	Up	1.37e-56	2.34e-54	1400	46	101	3.6919	8.223	1.1553	Up	3.17e-06	7.35e-05	K06505|1|6e-103|375|rno:25599|CD74 antigen	GO:0035693//NOS2-CD74 complex;GO:0005771//multivesicular body;GO:0035692//macrophage migration inhibitory factor receptor complex;GO:0012507//ER to Golgi transport vesicle membrane;GO:0000139//Golgi membrane;GO:0032588//trans-Golgi network membrane;GO:0043202//lysosomal lumen;GO:0005887//integral to plasma membrane;GO:0009897//external side of plasma membrane;GO:0005765//lysosomal membrane;GO:003…	GO:0050998//nitric-oxide synthase binding;GO:0035718//macrophage migration inhibitory factor binding;GO:0042289//MHC class II protein binding;GO:0001540//beta-amyloid binding;GO:0004896//cytokine receptor activity;GO:0042802//identical protein binding	GO:0006461//protein complex assembly;GO:0002830//positive regulation of type 2 immune response;GO:0048146//positive regulation of fibroblast proliferation;GO:0002906//negative regulation of mature B cell apoptotic process;GO:0002606//positive regulation of dendritic cell antigen processing and presentation;GO:0070374//positive regulation of ERK1 and ERK2 cascade;GO:0045060//negative thymic T cell…	gi|148677858|gb|EDL09805.1|/6.32611e-106/CD74 antigen (invariant polypeptide of major histocompatibility complex, class II antigen-associated), isoform CRA_a [Mus musculus]
Allograft rejection	CL3002.Contig1_Mf_liverA	2.7204	Up	2.1428	Up	1.26368	Up	1176	357	2401	34.1099	224.804	2.7204	Up	0	0	1176	357	1563	34.1099	150.636	2.1428	Up	6.24e-182	3.41e-179	1176	357	845	34.1099	81.9005	1.26368	Up	9.19e-48	1.52e-45	K06752|1|2e-122|439|mmu:14961|major histocompatibility complex, class II	GO:0042613//MHC class II protein complex;GO:0005839//proteasome core complex;GO:0016021//integral to membrane;GO:0005765//lysosomal membrane;GO:0005794//Golgi apparatus;GO:0031902//late endosome membrane;GO:0009897//external side of plasma membrane;GO:0005771//multivesicular body;GO:0005769//early endosome;GO:0005634//nucleus	GO:0015643//toxin binding;GO:0004298//threonine-type endopeptidase activity;GO:0046982//protein heterodimerization activity;GO:0070491//repressing transcription factor binding;GO:0031625//ubiquitin protein ligase binding;GO:0042605//peptide antigen binding	GO:0051603//proteolysis involved in cellular protein catabolic process;GO:0002344//B cell affinity maturation;GO:0019060//intracellular transport of viral proteins in host cell;GO:0071385//cellular response to glucocorticoid stimulus;GO:0046635//positive regulation of alpha-beta T cell activation;GO:0002455//humoral immune response mediated by circulating immunoglobulin;GO:0042130//negative regul…	gi|54780892|gb|AAV40612.1|/5.27744e-124/MHC class II antigen [Rattus norvegicus]
Antigen processing and presentation	CL3002.Contig1_Mf_liverA	2.7204	Up	2.1428	Up	1.26368	Up	1176	357	2401	34.1099	224.804	2.7204	Up	0	0	1176	357	1563	34.1099	150.636	2.1428	Up	6.24e-182	3.41e-179	1176	357	845	34.1099	81.9005	1.26368	Up	9.19e-48	1.52e-45	K06752|1|2e-122|439|mmu:14961|major histocompatibility complex, class II	GO:0042613//MHC class II protein complex;GO:0005839//proteasome core complex;GO:0016021//integral to membrane;GO:0005765//lysosomal membrane;GO:0005794//Golgi apparatus;GO:0031902//late endosome membrane;GO:0009897//external side of plasma membrane;GO:0005771//multivesicular body;GO:0005769//early endosome;GO:0005634//nucleus	GO:0015643//toxin binding;GO:0004298//threonine-type endopeptidase activity;GO:0046982//protein heterodimerization activity;GO:0070491//repressing transcription factor binding;GO:0031625//ubiquitin protein ligase binding;GO:0042605//peptide antigen binding	GO:0051603//proteolysis involved in cellular protein catabolic process;GO:0002344//B cell affinity maturation;GO:0019060//intracellular transport of viral proteins in host cell;GO:0071385//cellular response to glucocorticoid stimulus;GO:0046635//positive regulation of alpha-beta T cell activation;GO:0002455//humoral immune response mediated by circulating immunoglobulin;GO:0042130//negative regul…	gi|54780892|gb|AAV40612.1|/5.27744e-124/MHC class II antigen [Rattus norvegicus]
Autoimmune thyroid disease	CL3002.Contig1_Mf_liverA	2.7204	Up	2.1428	Up	1.26368	Up	1176	357	2401	34.1099	224.804	2.7204	Up	0	0	1176	357	1563	34.1099	150.636	2.1428	Up	6.24e-182	3.41e-179	1176	357	845	34.1099	81.9005	1.26368	Up	9.19e-48	1.52e-45	K06752|1|2e-122|439|mmu:14961|major histocompatibility complex, class II	GO:0042613//MHC class II protein complex;GO:0005839//proteasome core complex;GO:0016021//integral to membrane;GO:0005765//lysosomal membrane;GO:0005794//Golgi apparatus;GO:0031902//late endosome membrane;GO:0009897//external side of plasma membrane;GO:0005771//multivesicular body;GO:0005769//early endosome;GO:0005634//nucleus	GO:0015643//toxin binding;GO:0004298//threonine-type endopeptidase activity;GO:0046982//protein heterodimerization activity;GO:0070491//repressing transcription factor binding;GO:0031625//ubiquitin protein ligase binding;GO:0042605//peptide antigen binding	GO:0051603//proteolysis involved in cellular protein catabolic process;GO:0002344//B cell affinity maturation;GO:0019060//intracellular transport of viral proteins in host cell;GO:0071385//cellular response to glucocorticoid stimulus;GO:0046635//positive regulation of alpha-beta T cell activation;GO:0002455//humoral immune response mediated by circulating immunoglobulin;GO:0042130//negative regul…	gi|54780892|gb|AAV40612.1|/5.27744e-124/MHC class II antigen [Rattus norvegicus]
Type I diabetes mellitus	CL3002.Contig1_Mf_liverA	2.7204	Up	2.1428	Up	1.26368	Up	1176	357	2401	34.1099	224.804	2.7204	Up	0	0	1176	357	1563	34.1099	150.636	2.1428	Up	6.24e-182	3.41e-179	1176	357	845	34.1099	81.9005	1.26368	Up	9.19e-48	1.52e-45	K06752|1|2e-122|439|mmu:14961|major histocompatibility complex, class II	GO:0042613//MHC class II protein complex;GO:0005839//proteasome core complex;GO:0016021//integral to membrane;GO:0005765//lysosomal membrane;GO:0005794//Golgi apparatus;GO:0031902//late endosome membrane;GO:0009897//external side of plasma membrane;GO:0005771//multivesicular body;GO:0005769//early endosome;GO:0005634//nucleus	GO:0015643//toxin binding;GO:0004298//threonine-type endopeptidase activity;GO:0046982//protein heterodimerization activity;GO:0070491//repressing transcription factor binding;GO:0031625//ubiquitin protein ligase binding;GO:0042605//peptide antigen binding	GO:0051603//proteolysis involved in cellular protein catabolic process;GO:0002344//B cell affinity maturation;GO:0019060//intracellular transport of viral proteins in host cell;GO:0071385//cellular response to glucocorticoid stimulus;GO:0046635//positive regulation of alpha-beta T cell activation;GO:0002455//humoral immune response mediated by circulating immunoglobulin;GO:0042130//negative regul…	gi|54780892|gb|AAV40612.1|/5.27744e-124/MHC class II antigen [Rattus norvegicus]
Phagosome	CL3002.Contig1_Mf_liverA	2.7204	Up	2.1428	Up	1.26368	Up	1176	357	2401	34.1099	224.804	2.7204	Up	0	0	1176	357	1563	34.1099	150.636	2.1428	Up	6.24e-182	3.41e-179	1176	357	845	34.1099	81.9005	1.26368	Up	9.19e-48	1.52e-45	K06752|1|2e-122|439|mmu:14961|major histocompatibility complex, class II	GO:0042613//MHC class II protein complex;GO:0005839//proteasome core complex;GO:0016021//integral to membrane;GO:0005765//lysosomal membrane;GO:0005794//Golgi apparatus;GO:0031902//late endosome membrane;GO:0009897//external side of plasma membrane;GO:0005771//multivesicular body;GO:0005769//early endosome;GO:0005634//nucleus	GO:0015643//toxin binding;GO:0004298//threonine-type endopeptidase activity;GO:0046982//protein heterodimerization activity;GO:0070491//repressing transcription factor binding;GO:0031625//ubiquitin protein ligase binding;GO:0042605//peptide antigen binding	GO:0051603//proteolysis involved in cellular protein catabolic process;GO:0002344//B cell affinity maturation;GO:0019060//intracellular transport of viral proteins in host cell;GO:0071385//cellular response to glucocorticoid stimulus;GO:0046635//positive regulation of alpha-beta T cell activation;GO:0002455//humoral immune response mediated by circulating immunoglobulin;GO:0042130//negative regul…	gi|54780892|gb|AAV40612.1|/5.27744e-124/MHC class II antigen [Rattus norvegicus]
Graft-versus-host disease	CL3002.Contig1_Mf_liverA	2.7204	Up	2.1428	Up	1.26368	Up	1176	357	2401	34.1099	224.804	2.7204	Up	0	0	1176	357	1563	34.1099	150.636	2.1428	Up	6.24e-182	3.41e-179	1176	357	845	34.1099	81.9005	1.26368	Up	9.19e-48	1.52e-45	K06752|1|2e-122|439|mmu:14961|major histocompatibility complex, class II	GO:0042613//MHC class II protein complex;GO:0005839//proteasome core complex;GO:0016021//integral to membrane;GO:0005765//lysosomal membrane;GO:0005794//Golgi apparatus;GO:0031902//late endosome membrane;GO:0009897//external side of plasma membrane;GO:0005771//multivesicular body;GO:0005769//early endosome;GO:0005634//nucleus	GO:0015643//toxin binding;GO:0004298//threonine-type endopeptidase activity;GO:0046982//protein heterodimerization activity;GO:0070491//repressing transcription factor binding;GO:0031625//ubiquitin protein ligase binding;GO:0042605//peptide antigen binding	GO:0051603//proteolysis involved in cellular protein catabolic process;GO:0002344//B cell affinity maturation;GO:0019060//intracellular transport of viral proteins in host cell;GO:0071385//cellular response to glucocorticoid stimulus;GO:0046635//positive regulation of alpha-beta T cell activation;GO:0002455//humoral immune response mediated by circulating immunoglobulin;GO:0042130//negative regul…	gi|54780892|gb|AAV40612.1|/5.27744e-124/MHC class II antigen [Rattus norvegicus]
Toxoplasmosis	CL3002.Contig1_Mf_liverA	2.7204	Up	2.1428	Up	1.26368	Up	1176	357	2401	34.1099	224.804	2.7204	Up	0	0	1176	357	1563	34.1099	150.636	2.1428	Up	6.24e-182	3.41e-179	1176	357	845	34.1099	81.9005	1.26368	Up	9.19e-48	1.52e-45	K06752|1|2e-122|439|mmu:14961|major histocompatibility complex, class II	GO:0042613//MHC class II protein complex;GO:0005839//proteasome core complex;GO:0016021//integral to membrane;GO:0005765//lysosomal membrane;GO:0005794//Golgi apparatus;GO:0031902//late endosome membrane;GO:0009897//external side of plasma membrane;GO:0005771//multivesicular body;GO:0005769//early endosome;GO:0005634//nucleus	GO:0015643//toxin binding;GO:0004298//threonine-type endopeptidase activity;GO:0046982//protein heterodimerization activity;GO:0070491//repressing transcription factor binding;GO:0031625//ubiquitin protein ligase binding;GO:0042605//peptide antigen binding	GO:0051603//proteolysis involved in cellular protein catabolic process;GO:0002344//B cell affinity maturation;GO:0019060//intracellular transport of viral proteins in host cell;GO:0071385//cellular response to glucocorticoid stimulus;GO:0046635//positive regulation of alpha-beta T cell activation;GO:0002455//humoral immune response mediated by circulating immunoglobulin;GO:0042130//negative regul…	gi|54780892|gb|AAV40612.1|/5.27744e-124/MHC class II antigen [Rattus norvegicus]
Cell adhesion molecules (CAMs)	CL3002.Contig1_Mf_liverA	2.7204	Up	2.1428	Up	1.26368	Up	1176	357	2401	34.1099	224.804	2.7204	Up	0	0	1176	357	1563	34.1099	150.636	2.1428	Up	6.24e-182	3.41e-179	1176	357	845	34.1099	81.9005	1.26368	Up	9.19e-48	1.52e-45	K06752|1|2e-122|439|mmu:14961|major histocompatibility complex, class II	GO:0042613//MHC class II protein complex;GO:0005839//proteasome core complex;GO:0016021//integral to membrane;GO:0005765//lysosomal membrane;GO:0005794//Golgi apparatus;GO:0031902//late endosome membrane;GO:0009897//external side of plasma membrane;GO:0005771//multivesicular body;GO:0005769//early endosome;GO:0005634//nucleus	GO:0015643//toxin binding;GO:0004298//threonine-type endopeptidase activity;GO:0046982//protein heterodimerization activity;GO:0070491//repressing transcription factor binding;GO:0031625//ubiquitin protein ligase binding;GO:0042605//peptide antigen binding	GO:0051603//proteolysis involved in cellular protein catabolic process;GO:0002344//B cell affinity maturation;GO:0019060//intracellular transport of viral proteins in host cell;GO:0071385//cellular response to glucocorticoid stimulus;GO:0046635//positive regulation of alpha-beta T cell activation;GO:0002455//humoral immune response mediated by circulating immunoglobulin;GO:0042130//negative regul…	gi|54780892|gb|AAV40612.1|/5.27744e-124/MHC class II antigen [Rattus norvegicus]
Herpes simplex infection	CL3002.Contig1_Mf_liverA	2.7204	Up	2.1428	Up	1.26368	Up	1176	357	2401	34.1099	224.804	2.7204	Up	0	0	1176	357	1563	34.1099	150.636	2.1428	Up	6.24e-182	3.41e-179	1176	357	845	34.1099	81.9005	1.26368	Up	9.19e-48	1.52e-45	K06752|1|2e-122|439|mmu:14961|major histocompatibility complex, class II	GO:0042613//MHC class II protein complex;GO:0005839//proteasome core complex;GO:0016021//integral to membrane;GO:0005765//lysosomal membrane;GO:0005794//Golgi apparatus;GO:0031902//late endosome membrane;GO:0009897//external side of plasma membrane;GO:0005771//multivesicular body;GO:0005769//early endosome;GO:0005634//nucleus	GO:0015643//toxin binding;GO:0004298//threonine-type endopeptidase activity;GO:0046982//protein heterodimerization activity;GO:0070491//repressing transcription factor binding;GO:0031625//ubiquitin protein ligase binding;GO:0042605//peptide antigen binding	GO:0051603//proteolysis involved in cellular protein catabolic process;GO:0002344//B cell affinity maturation;GO:0019060//intracellular transport of viral proteins in host cell;GO:0071385//cellular response to glucocorticoid stimulus;GO:0046635//positive regulation of alpha-beta T cell activation;GO:0002455//humoral immune response mediated by circulating immunoglobulin;GO:0042130//negative regul…	gi|54780892|gb|AAV40612.1|/5.27744e-124/MHC class II antigen [Rattus norvegicus]
Staphylococcus aureus infection	CL3002.Contig1_Mf_liverA	2.7204	Up	2.1428	Up	1.26368	Up	1176	357	2401	34.1099	224.804	2.7204	Up	0	0	1176	357	1563	34.1099	150.636	2.1428	Up	6.24e-182	3.41e-179	1176	357	845	34.1099	81.9005	1.26368	Up	9.19e-48	1.52e-45	K06752|1|2e-122|439|mmu:14961|major histocompatibility complex, class II	GO:0042613//MHC class II protein complex;GO:0005839//proteasome core complex;GO:0016021//integral to membrane;GO:0005765//lysosomal membrane;GO:0005794//Golgi apparatus;GO:0031902//late endosome membrane;GO:0009897//external side of plasma membrane;GO:0005771//multivesicular body;GO:0005769//early endosome;GO:0005634//nucleus	GO:0015643//toxin binding;GO:0004298//threonine-type endopeptidase activity;GO:0046982//protein heterodimerization activity;GO:0070491//repressing transcription factor binding;GO:0031625//ubiquitin protein ligase binding;GO:0042605//peptide antigen binding	GO:0051603//proteolysis involved in cellular protein catabolic process;GO:0002344//B cell affinity maturation;GO:0019060//intracellular transport of viral proteins in host cell;GO:0071385//cellular response to glucocorticoid stimulus;GO:0046635//positive regulation of alpha-beta T cell activation;GO:0002455//humoral immune response mediated by circulating immunoglobulin;GO:0042130//negative regul…	gi|54780892|gb|AAV40612.1|/5.27744e-124/MHC class II antigen [Rattus norvegicus]
Asthma	CL3002.Contig1_Mf_liverA	2.7204	Up	2.1428	Up	1.26368	Up	1176	357	2401	34.1099	224.804	2.7204	Up	0	0	1176	357	1563	34.1099	150.636	2.1428	Up	6.24e-182	3.41e-179	1176	357	845	34.1099	81.9005	1.26368	Up	9.19e-48	1.52e-45	K06752|1|2e-122|439|mmu:14961|major histocompatibility complex, class II	GO:0042613//MHC class II protein complex;GO:0005839//proteasome core complex;GO:0016021//integral to membrane;GO:0005765//lysosomal membrane;GO:0005794//Golgi apparatus;GO:0031902//late endosome membrane;GO:0009897//external side of plasma membrane;GO:0005771//multivesicular body;GO:0005769//early endosome;GO:0005634//nucleus	GO:0015643//toxin binding;GO:0004298//threonine-type endopeptidase activity;GO:0046982//protein heterodimerization activity;GO:0070491//repressing transcription factor binding;GO:0031625//ubiquitin protein ligase binding;GO:0042605//peptide antigen binding	GO:0051603//proteolysis involved in cellular protein catabolic process;GO:0002344//B cell affinity maturation;GO:0019060//intracellular transport of viral proteins in host cell;GO:0071385//cellular response to glucocorticoid stimulus;GO:0046635//positive regulation of alpha-beta T cell activation;GO:0002455//humoral immune response mediated by circulating immunoglobulin;GO:0042130//negative regul…	gi|54780892|gb|AAV40612.1|/5.27744e-124/MHC class II antigen [Rattus norvegicus]
Viral myocarditis	CL3002.Contig1_Mf_liverA	2.7204	Up	2.1428	Up	1.26368	Up	1176	357	2401	34.1099	224.804	2.7204	Up	0	0	1176	357	1563	34.1099	150.636	2.1428	Up	6.24e-182	3.41e-179	1176	357	845	34.1099	81.9005	1.26368	Up	9.19e-48	1.52e-45	K06752|1|2e-122|439|mmu:14961|major histocompatibility complex, class II	GO:0042613//MHC class II protein complex;GO:0005839//proteasome core complex;GO:0016021//integral to membrane;GO:0005765//lysosomal membrane;GO:0005794//Golgi apparatus;GO:0031902//late endosome membrane;GO:0009897//external side of plasma membrane;GO:0005771//multivesicular body;GO:0005769//early endosome;GO:0005634//nucleus	GO:0015643//toxin binding;GO:0004298//threonine-type endopeptidase activity;GO:0046982//protein heterodimerization activity;GO:0070491//repressing transcription factor binding;GO:0031625//ubiquitin protein ligase binding;GO:0042605//peptide antigen binding	GO:0051603//proteolysis involved in cellular protein catabolic process;GO:0002344//B cell affinity maturation;GO:0019060//intracellular transport of viral proteins in host cell;GO:0071385//cellular response to glucocorticoid stimulus;GO:0046635//positive regulation of alpha-beta T cell activation;GO:0002455//humoral immune response mediated by circulating immunoglobulin;GO:0042130//negative regul…	gi|54780892|gb|AAV40612.1|/5.27744e-124/MHC class II antigen [Rattus norvegicus]
Hematopoietic cell lineage	CL3002.Contig1_Mf_liverA	2.7204	Up	2.1428	Up	1.26368	Up	1176	357	2401	34.1099	224.804	2.7204	Up	0	0	1176	357	1563	34.1099	150.636	2.1428	Up	6.24e-182	3.41e-179	1176	357	845	34.1099	81.9005	1.26368	Up	9.19e-48	1.52e-45	K06752|1|2e-122|439|mmu:14961|major histocompatibility complex, class II	GO:0042613//MHC class II protein complex;GO:0005839//proteasome core complex;GO:0016021//integral to membrane;GO:0005765//lysosomal membrane;GO:0005794//Golgi apparatus;GO:0031902//late endosome membrane;GO:0009897//external side of plasma membrane;GO:0005771//multivesicular body;GO:0005769//early endosome;GO:0005634//nucleus	GO:0015643//toxin binding;GO:0004298//threonine-type endopeptidase activity;GO:0046982//protein heterodimerization activity;GO:0070491//repressing transcription factor binding;GO:0031625//ubiquitin protein ligase binding;GO:0042605//peptide antigen binding	GO:0051603//proteolysis involved in cellular protein catabolic process;GO:0002344//B cell affinity maturation;GO:0019060//intracellular transport of viral proteins in host cell;GO:0071385//cellular response to glucocorticoid stimulus;GO:0046635//positive regulation of alpha-beta T cell activation;GO:0002455//humoral immune response mediated by circulating immunoglobulin;GO:0042130//negative regul…	gi|54780892|gb|AAV40612.1|/5.27744e-124/MHC class II antigen [Rattus norvegicus]
Leishmaniasis	CL3002.Contig1_Mf_liverA	2.7204	Up	2.1428	Up	1.26368	Up	1176	357	2401	34.1099	224.804	2.7204	Up	0	0	1176	357	1563	34.1099	150.636	2.1428	Up	6.24e-182	3.41e-179	1176	357	845	34.1099	81.9005	1.26368	Up	9.19e-48	1.52e-45	K06752|1|2e-122|439|mmu:14961|major histocompatibility complex, class II	GO:0042613//MHC class II protein complex;GO:0005839//proteasome core complex;GO:0016021//integral to membrane;GO:0005765//lysosomal membrane;GO:0005794//Golgi apparatus;GO:0031902//late endosome membrane;GO:0009897//external side of plasma membrane;GO:0005771//multivesicular body;GO:0005769//early endosome;GO:0005634//nucleus	GO:0015643//toxin binding;GO:0004298//threonine-type endopeptidase activity;GO:0046982//protein heterodimerization activity;GO:0070491//repressing transcription factor binding;GO:0031625//ubiquitin protein ligase binding;GO:0042605//peptide antigen binding	GO:0051603//proteolysis involved in cellular protein catabolic process;GO:0002344//B cell affinity maturation;GO:0019060//intracellular transport of viral proteins in host cell;GO:0071385//cellular response to glucocorticoid stimulus;GO:0046635//positive regulation of alpha-beta T cell activation;GO:0002455//humoral immune response mediated by circulating immunoglobulin;GO:0042130//negative regul…	gi|54780892|gb|AAV40612.1|/5.27744e-124/MHC class II antigen [Rattus norvegicus]
Intestinal immune network for IgA production	CL3002.Contig1_Mf_liverA	2.7204	Up	2.1428	Up	1.26368	Up	1176	357	2401	34.1099	224.804	2.7204	Up	0	0	1176	357	1563	34.1099	150.636	2.1428	Up	6.24e-182	3.41e-179	1176	357	845	34.1099	81.9005	1.26368	Up	9.19e-48	1.52e-45	K06752|1|2e-122|439|mmu:14961|major histocompatibility complex, class II	GO:0042613//MHC class II protein complex;GO:0005839//proteasome core complex;GO:0016021//integral to membrane;GO:0005765//lysosomal membrane;GO:0005794//Golgi apparatus;GO:0031902//late endosome membrane;GO:0009897//external side of plasma membrane;GO:0005771//multivesicular body;GO:0005769//early endosome;GO:0005634//nucleus	GO:0015643//toxin binding;GO:0004298//threonine-type endopeptidase activity;GO:0046982//protein heterodimerization activity;GO:0070491//repressing transcription factor binding;GO:0031625//ubiquitin protein ligase binding;GO:0042605//peptide antigen binding	GO:0051603//proteolysis involved in cellular protein catabolic process;GO:0002344//B cell affinity maturation;GO:0019060//intracellular transport of viral proteins in host cell;GO:0071385//cellular response to glucocorticoid stimulus;GO:0046635//positive regulation of alpha-beta T cell activation;GO:0002455//humoral immune response mediated by circulating immunoglobulin;GO:0042130//negative regul…	gi|54780892|gb|AAV40612.1|/5.27744e-124/MHC class II antigen [Rattus norvegicus]
Systemic lupus erythematosus	CL3002.Contig1_Mf_liverA	2.7204	Up	2.1428	Up	1.26368	Up	1176	357	2401	34.1099	224.804	2.7204	Up	0	0	1176	357	1563	34.1099	150.636	2.1428	Up	6.24e-182	3.41e-179	1176	357	845	34.1099	81.9005	1.26368	Up	9.19e-48	1.52e-45	K06752|1|2e-122|439|mmu:14961|major histocompatibility complex, class II	GO:0042613//MHC class II protein complex;GO:0005839//proteasome core complex;GO:0016021//integral to membrane;GO:0005765//lysosomal membrane;GO:0005794//Golgi apparatus;GO:0031902//late endosome membrane;GO:0009897//external side of plasma membrane;GO:0005771//multivesicular body;GO:0005769//early endosome;GO:0005634//nucleus	GO:0015643//toxin binding;GO:0004298//threonine-type endopeptidase activity;GO:0046982//protein heterodimerization activity;GO:0070491//repressing transcription factor binding;GO:0031625//ubiquitin protein ligase binding;GO:0042605//peptide antigen binding	GO:0051603//proteolysis involved in cellular protein catabolic process;GO:0002344//B cell affinity maturation;GO:0019060//intracellular transport of viral proteins in host cell;GO:0071385//cellular response to glucocorticoid stimulus;GO:0046635//positive regulation of alpha-beta T cell activation;GO:0002455//humoral immune response mediated by circulating immunoglobulin;GO:0042130//negative regul…	gi|54780892|gb|AAV40612.1|/5.27744e-124/MHC class II antigen [Rattus norvegicus]
Epstein-Barr virus infection	CL3002.Contig1_Mf_liverA	2.7204	Up	2.1428	Up	1.26368	Up	1176	357	2401	34.1099	224.804	2.7204	Up	0	0	1176	357	1563	34.1099	150.636	2.1428	Up	6.24e-182	3.41e-179	1176	357	845	34.1099	81.9005	1.26368	Up	9.19e-48	1.52e-45	K06752|1|2e-122|439|mmu:14961|major histocompatibility complex, class II	GO:0042613//MHC class II protein complex;GO:0005839//proteasome core complex;GO:0016021//integral to membrane;GO:0005765//lysosomal membrane;GO:0005794//Golgi apparatus;GO:0031902//late endosome membrane;GO:0009897//external side of plasma membrane;GO:0005771//multivesicular body;GO:0005769//early endosome;GO:0005634//nucleus	GO:0015643//toxin binding;GO:0004298//threonine-type endopeptidase activity;GO:0046982//protein heterodimerization activity;GO:0070491//repressing transcription factor binding;GO:0031625//ubiquitin protein ligase binding;GO:0042605//peptide antigen binding	GO:0051603//proteolysis involved in cellular protein catabolic process;GO:0002344//B cell affinity maturation;GO:0019060//intracellular transport of viral proteins in host cell;GO:0071385//cellular response to glucocorticoid stimulus;GO:0046635//positive regulation of alpha-beta T cell activation;GO:0002455//humoral immune response mediated by circulating immunoglobulin;GO:0042130//negative regul…	gi|54780892|gb|AAV40612.1|/5.27744e-124/MHC class II antigen [Rattus norvegicus]
Rheumatoid arthritis	CL3002.Contig1_Mf_liverA	2.7204	Up	2.1428	Up	1.26368	Up	1176	357	2401	34.1099	224.804	2.7204	Up	0	0	1176	357	1563	34.1099	150.636	2.1428	Up	6.24e-182	3.41e-179	1176	357	845	34.1099	81.9005	1.26368	Up	9.19e-48	1.52e-45	K06752|1|2e-122|439|mmu:14961|major histocompatibility complex, class II	GO:0042613//MHC class II protein complex;GO:0005839//proteasome core complex;GO:0016021//integral to membrane;GO:0005765//lysosomal membrane;GO:0005794//Golgi apparatus;GO:0031902//late endosome membrane;GO:0009897//external side of plasma membrane;GO:0005771//multivesicular body;GO:0005769//early endosome;GO:0005634//nucleus	GO:0015643//toxin binding;GO:0004298//threonine-type endopeptidase activity;GO:0046982//protein heterodimerization activity;GO:0070491//repressing transcription factor binding;GO:0031625//ubiquitin protein ligase binding;GO:0042605//peptide antigen binding	GO:0051603//proteolysis involved in cellular protein catabolic process;GO:0002344//B cell affinity maturation;GO:0019060//intracellular transport of viral proteins in host cell;GO:0071385//cellular response to glucocorticoid stimulus;GO:0046635//positive regulation of alpha-beta T cell activation;GO:0002455//humoral immune response mediated by circulating immunoglobulin;GO:0042130//negative regul…	gi|54780892|gb|AAV40612.1|/5.27744e-124/MHC class II antigen [Rattus norvegicus]
Tuberculosis	CL3002.Contig1_Mf_liverA	2.7204	Up	2.1428	Up	1.26368	Up	1176	357	2401	34.1099	224.804	2.7204	Up	0	0	1176	357	1563	34.1099	150.636	2.1428	Up	6.24e-182	3.41e-179	1176	357	845	34.1099	81.9005	1.26368	Up	9.19e-48	1.52e-45	K06752|1|2e-122|439|mmu:14961|major histocompatibility complex, class II	GO:0042613//MHC class II protein complex;GO:0005839//proteasome core complex;GO:0016021//integral to membrane;GO:0005765//lysosomal membrane;GO:0005794//Golgi apparatus;GO:0031902//late endosome membrane;GO:0009897//external side of plasma membrane;GO:0005771//multivesicular body;GO:0005769//early endosome;GO:0005634//nucleus	GO:0015643//toxin binding;GO:0004298//threonine-type endopeptidase activity;GO:0046982//protein heterodimerization activity;GO:0070491//repressing transcription factor binding;GO:0031625//ubiquitin protein ligase binding;GO:0042605//peptide antigen binding	GO:0051603//proteolysis involved in cellular protein catabolic process;GO:0002344//B cell affinity maturation;GO:0019060//intracellular transport of viral proteins in host cell;GO:0071385//cellular response to glucocorticoid stimulus;GO:0046635//positive regulation of alpha-beta T cell activation;GO:0002455//humoral immune response mediated by circulating immunoglobulin;GO:0042130//negative regul…	gi|54780892|gb|AAV40612.1|/5.27744e-124/MHC class II antigen [Rattus norvegicus]
HTLV-I infection	CL3002.Contig1_Mf_liverA	2.7204	Up	2.1428	Up	1.26368	Up	1176	357	2401	34.1099	224.804	2.7204	Up	0	0	1176	357	1563	34.1099	150.636	2.1428	Up	6.24e-182	3.41e-179	1176	357	845	34.1099	81.9005	1.26368	Up	9.19e-48	1.52e-45	K06752|1|2e-122|439|mmu:14961|major histocompatibility complex, class II	GO:0042613//MHC class II protein complex;GO:0005839//proteasome core complex;GO:0016021//integral to membrane;GO:0005765//lysosomal membrane;GO:0005794//Golgi apparatus;GO:0031902//late endosome membrane;GO:0009897//external side of plasma membrane;GO:0005771//multivesicular body;GO:0005769//early endosome;GO:0005634//nucleus	GO:0015643//toxin binding;GO:0004298//threonine-type endopeptidase activity;GO:0046982//protein heterodimerization activity;GO:0070491//repressing transcription factor binding;GO:0031625//ubiquitin protein ligase binding;GO:0042605//peptide antigen binding	GO:0051603//proteolysis involved in cellular protein catabolic process;GO:0002344//B cell affinity maturation;GO:0019060//intracellular transport of viral proteins in host cell;GO:0071385//cellular response to glucocorticoid stimulus;GO:0046635//positive regulation of alpha-beta T cell activation;GO:0002455//humoral immune response mediated by circulating immunoglobulin;GO:0042130//negative regul…	gi|54780892|gb|AAV40612.1|/5.27744e-124/MHC class II antigen [Rattus norvegicus]
Influenza A	CL3002.Contig1_Mf_liverA	2.7204	Up	2.1428	Up	1.26368	Up	1176	357	2401	34.1099	224.804	2.7204	Up	0	0	1176	357	1563	34.1099	150.636	2.1428	Up	6.24e-182	3.41e-179	1176	357	845	34.1099	81.9005	1.26368	Up	9.19e-48	1.52e-45	K06752|1|2e-122|439|mmu:14961|major histocompatibility complex, class II	GO:0042613//MHC class II protein complex;GO:0005839//proteasome core complex;GO:0016021//integral to membrane;GO:0005765//lysosomal membrane;GO:0005794//Golgi apparatus;GO:0031902//late endosome membrane;GO:0009897//external side of plasma membrane;GO:0005771//multivesicular body;GO:0005769//early endosome;GO:0005634//nucleus	GO:0015643//toxin binding;GO:0004298//threonine-type endopeptidase activity;GO:0046982//protein heterodimerization activity;GO:0070491//repressing transcription factor binding;GO:0031625//ubiquitin protein ligase binding;GO:0042605//peptide antigen binding	GO:0051603//proteolysis involved in cellular protein catabolic process;GO:0002344//B cell affinity maturation;GO:0019060//intracellular transport of viral proteins in host cell;GO:0071385//cellular response to glucocorticoid stimulus;GO:0046635//positive regulation of alpha-beta T cell activation;GO:0002455//humoral immune response mediated by circulating immunoglobulin;GO:0042130//negative regul…	gi|54780892|gb|AAV40612.1|/5.27744e-124/MHC class II antigen [Rattus norvegicus]
Protein processing in endoplasmic reticulum	CL3104.Contig1_Mf_liverA	1.86206	Up	2.33441	Up	1.4415	Up	1460	31	115	2.38577	8.67288	1.86206	Up	2.22e-12	1.11e-10	1460	31	155	2.38577	12.0325	2.33441	Up	1.72e-21	1.08e-19	1460	31	83	2.38577	6.47981	1.4415	Up	5.44e-07	1.42e-05	K14021|1|7e-107|388|mmu:12018|Bcl-2 homologous antagonist/killer	GO:0046930//pore complex;GO:0031307//integral to mitochondrial outer membrane;GO:0005783//endoplasmic reticulum;GO:0005829//cytosol	GO:0051087//chaperone binding;GO:0042803//protein homodimerization activity;GO:0051400//BH domain binding;GO:0046872//metal ion binding;GO:0046982//protein heterodimerization activity;GO:0031072//heat shock protein binding	GO:0010524//positive regulation of calcium ion transport into cytosol;GO:0043497//regulation of protein heterodimerization activity;GO:0008635//activation of cysteine-type endopeptidase activity involved in apoptotic process by cytochrome c;GO:0042542//response to hydrogen peroxide;GO:0010332//response to gamma radiation;GO:0002262//myeloid cell homeostasis;GO:0007420//brain development;GO:190010…	gi|111955302|ref|NP_031549.2|/5.13729e-106/bcl-2 homologous antagonist/killer [Mus musculus]
Toxoplasmosis	CL3188.Contig2_Mf_liverA	2.31061	Up	1.19948	Up	2.63746	Up	1270	112	567	9.9091	49.1584	2.31061	Up	2.68e-72	7.12e-70	1270	112	255	9.9091	22.7569	1.19948	Up	2.28e-14	9.77e-13	1270	112	687	9.9091	61.6581	2.63746	Up	1.15e-103	3.77e-101	K14139|1|2e-24|114|cfa:481473|immunity-related GTPase family M protein [EC:3.6.5.-];K14140|2|3e-22|107|rno:303163|interferon gamma induced GTPase	-	-	-	gi|344239079|gb|EGV95182.1|/9.38603e-130/Interferon-inducible GTPase 1 [Cricetulus griseus]
Herpes simplex infection	CL3483.Contig1_Mf_liverA	2.41078	Up	2.38445	Up	2.47235	Up	1795	68	369	4.25662	22.635	2.41078	Up	5.01e-50	1e-47	1795	68	352	4.25662	22.2257	2.38445	Up	4.92e-48	6.86e-46	1795	68	372	4.25662	23.6219	2.47235	Up	5.48e-53	1.01e-50	K14217|1|6e-180|631|rno:56824|interferon-induced protein with tetratricopeptide repeats 1	GO:0005737//cytoplasm	GO:0003723//RNA binding	GO:0045070//positive regulation of viral genome replication;GO:0035457//cellular response to interferon-alpha;GO:0050689//negative regulation of defense response to virus by host;GO:0051097//negative regulation of helicase activity;GO:0032091//negative regulation of protein binding;GO:0019060//intracellular transport of viral proteins in host cell;GO:0045071//negative regulation of viral genome r…	gi|354505455|ref|XP_003514784.1|/0/PREDICTED: interferon-induced protein with tetratricopeptide repeats 1-like [Cricetulus griseus]
Hepatitis C	CL3483.Contig1_Mf_liverA	2.41078	Up	2.38445	Up	2.47235	Up	1795	68	369	4.25662	22.635	2.41078	Up	5.01e-50	1e-47	1795	68	352	4.25662	22.2257	2.38445	Up	4.92e-48	6.86e-46	1795	68	372	4.25662	23.6219	2.47235	Up	5.48e-53	1.01e-50	K14217|1|6e-180|631|rno:56824|interferon-induced protein with tetratricopeptide repeats 1	GO:0005737//cytoplasm	GO:0003723//RNA binding	GO:0045070//positive regulation of viral genome replication;GO:0035457//cellular response to interferon-alpha;GO:0050689//negative regulation of defense response to virus by host;GO:0051097//negative regulation of helicase activity;GO:0032091//negative regulation of protein binding;GO:0019060//intracellular transport of viral proteins in host cell;GO:0045071//negative regulation of viral genome r…	gi|354505455|ref|XP_003514784.1|/0/PREDICTED: interferon-induced protein with tetratricopeptide repeats 1-like [Cricetulus griseus]
Lysosome	CL3669.Contig2_Mf_liverA	1.89276	Up	1.9041	Up	1.11257	Up	2631	38	144	1.62287	6.02643	1.89276	Up	1.86e-15	1.15e-13	2631	38	141	1.62287	6.074	1.9041	Up	1.6e-15	7.34e-14	2631	38	81	1.62287	3.50914	1.11257	Up	5.25e-05	0.000956752	K12382|1|0.0|928|rno:25524|saposin	GO:0005764//lysosome;GO:0005739//mitochondrion;GO:0005615//extracellular space;GO:0005794//Golgi apparatus	-	GO:0019216//regulation of lipid metabolic process;GO:0060742//epithelial cell differentiation involved in prostate gland development;GO:0046836//glycolipid transport;GO:0071310//cellular response to organic substance;GO:0043408//regulation of MAPK cascade;GO:0006665//sphingolipid metabolic process;GO:0060736//prostate gland growth	gi|298231229|ref|NP_001177167.1|/0/sulfated glycoprotein 1 isoform D preproprotein [Rattus norvegicus]
Allograft rejection	CL3835.Contig2_Mf_liverA	3.0535	Up	2.81983	Up	2.10182	Up	1061	108	915	11.4374	94.9564	3.0535	Up	1.21e-156	7.76e-154	1061	108	756	11.4374	80.7575	2.81983	Up	6.31e-122	2.41e-119	1061	108	457	11.4374	49.0951	2.10182	Up	2.38e-53	4.4e-51	K06752|1|2e-126|452|mmu:14960|major histocompatibility complex, class II	GO:0042613//MHC class II protein complex;GO:0005839//proteasome core complex;GO:0016021//integral to membrane;GO:0005765//lysosomal membrane;GO:0031902//late endosome membrane;GO:0009897//external side of plasma membrane;GO:0005634//nucleus	GO:0004298//threonine-type endopeptidase activity;GO:0046982//protein heterodimerization activity;GO:0042605//peptide antigen binding	GO:0051603//proteolysis involved in cellular protein catabolic process;GO:0019060//intracellular transport of viral proteins in host cell;GO:0071385//cellular response to glucocorticoid stimulus;GO:0042130//negative regulation of T cell proliferation;GO:0019886//antigen processing and presentation of exogenous peptide antigen via MHC class II;GO:0034341//response to interferon-gamma;GO:0046967//c…	gi|254554240|gb|ACT67485.1|/1.27477e-126/MHC class II antigen [Mastomys natalensis]
Antigen processing and presentation	CL3835.Contig2_Mf_liverA	3.0535	Up	2.81983	Up	2.10182	Up	1061	108	915	11.4374	94.9564	3.0535	Up	1.21e-156	7.76e-154	1061	108	756	11.4374	80.7575	2.81983	Up	6.31e-122	2.41e-119	1061	108	457	11.4374	49.0951	2.10182	Up	2.38e-53	4.4e-51	K06752|1|2e-126|452|mmu:14960|major histocompatibility complex, class II	GO:0042613//MHC class II protein complex;GO:0005839//proteasome core complex;GO:0016021//integral to membrane;GO:0005765//lysosomal membrane;GO:0031902//late endosome membrane;GO:0009897//external side of plasma membrane;GO:0005634//nucleus	GO:0004298//threonine-type endopeptidase activity;GO:0046982//protein heterodimerization activity;GO:0042605//peptide antigen binding	GO:0051603//proteolysis involved in cellular protein catabolic process;GO:0019060//intracellular transport of viral proteins in host cell;GO:0071385//cellular response to glucocorticoid stimulus;GO:0042130//negative regulation of T cell proliferation;GO:0019886//antigen processing and presentation of exogenous peptide antigen via MHC class II;GO:0034341//response to interferon-gamma;GO:0046967//c…	gi|254554240|gb|ACT67485.1|/1.27477e-126/MHC class II antigen [Mastomys natalensis]
Autoimmune thyroid disease	CL3835.Contig2_Mf_liverA	3.0535	Up	2.81983	Up	2.10182	Up	1061	108	915	11.4374	94.9564	3.0535	Up	1.21e-156	7.76e-154	1061	108	756	11.4374	80.7575	2.81983	Up	6.31e-122	2.41e-119	1061	108	457	11.4374	49.0951	2.10182	Up	2.38e-53	4.4e-51	K06752|1|2e-126|452|mmu:14960|major histocompatibility complex, class II	GO:0042613//MHC class II protein complex;GO:0005839//proteasome core complex;GO:0016021//integral to membrane;GO:0005765//lysosomal membrane;GO:0031902//late endosome membrane;GO:0009897//external side of plasma membrane;GO:0005634//nucleus	GO:0004298//threonine-type endopeptidase activity;GO:0046982//protein heterodimerization activity;GO:0042605//peptide antigen binding	GO:0051603//proteolysis involved in cellular protein catabolic process;GO:0019060//intracellular transport of viral proteins in host cell;GO:0071385//cellular response to glucocorticoid stimulus;GO:0042130//negative regulation of T cell proliferation;GO:0019886//antigen processing and presentation of exogenous peptide antigen via MHC class II;GO:0034341//response to interferon-gamma;GO:0046967//c…	gi|254554240|gb|ACT67485.1|/1.27477e-126/MHC class II antigen [Mastomys natalensis]
Type I diabetes mellitus	CL3835.Contig2_Mf_liverA	3.0535	Up	2.81983	Up	2.10182	Up	1061	108	915	11.4374	94.9564	3.0535	Up	1.21e-156	7.76e-154	1061	108	756	11.4374	80.7575	2.81983	Up	6.31e-122	2.41e-119	1061	108	457	11.4374	49.0951	2.10182	Up	2.38e-53	4.4e-51	K06752|1|2e-126|452|mmu:14960|major histocompatibility complex, class II	GO:0042613//MHC class II protein complex;GO:0005839//proteasome core complex;GO:0016021//integral to membrane;GO:0005765//lysosomal membrane;GO:0031902//late endosome membrane;GO:0009897//external side of plasma membrane;GO:0005634//nucleus	GO:0004298//threonine-type endopeptidase activity;GO:0046982//protein heterodimerization activity;GO:0042605//peptide antigen binding	GO:0051603//proteolysis involved in cellular protein catabolic process;GO:0019060//intracellular transport of viral proteins in host cell;GO:0071385//cellular response to glucocorticoid stimulus;GO:0042130//negative regulation of T cell proliferation;GO:0019886//antigen processing and presentation of exogenous peptide antigen via MHC class II;GO:0034341//response to interferon-gamma;GO:0046967//c…	gi|254554240|gb|ACT67485.1|/1.27477e-126/MHC class II antigen [Mastomys natalensis]
Phagosome	CL3835.Contig2_Mf_liverA	3.0535	Up	2.81983	Up	2.10182	Up	1061	108	915	11.4374	94.9564	3.0535	Up	1.21e-156	7.76e-154	1061	108	756	11.4374	80.7575	2.81983	Up	6.31e-122	2.41e-119	1061	108	457	11.4374	49.0951	2.10182	Up	2.38e-53	4.4e-51	K06752|1|2e-126|452|mmu:14960|major histocompatibility complex, class II	GO:0042613//MHC class II protein complex;GO:0005839//proteasome core complex;GO:0016021//integral to membrane;GO:0005765//lysosomal membrane;GO:0031902//late endosome membrane;GO:0009897//external side of plasma membrane;GO:0005634//nucleus	GO:0004298//threonine-type endopeptidase activity;GO:0046982//protein heterodimerization activity;GO:0042605//peptide antigen binding	GO:0051603//proteolysis involved in cellular protein catabolic process;GO:0019060//intracellular transport of viral proteins in host cell;GO:0071385//cellular response to glucocorticoid stimulus;GO:0042130//negative regulation of T cell proliferation;GO:0019886//antigen processing and presentation of exogenous peptide antigen via MHC class II;GO:0034341//response to interferon-gamma;GO:0046967//c…	gi|254554240|gb|ACT67485.1|/1.27477e-126/MHC class II antigen [Mastomys natalensis]
Graft-versus-host disease	CL3835.Contig2_Mf_liverA	3.0535	Up	2.81983	Up	2.10182	Up	1061	108	915	11.4374	94.9564	3.0535	Up	1.21e-156	7.76e-154	1061	108	756	11.4374	80.7575	2.81983	Up	6.31e-122	2.41e-119	1061	108	457	11.4374	49.0951	2.10182	Up	2.38e-53	4.4e-51	K06752|1|2e-126|452|mmu:14960|major histocompatibility complex, class II	GO:0042613//MHC class II protein complex;GO:0005839//proteasome core complex;GO:0016021//integral to membrane;GO:0005765//lysosomal membrane;GO:0031902//late endosome membrane;GO:0009897//external side of plasma membrane;GO:0005634//nucleus	GO:0004298//threonine-type endopeptidase activity;GO:0046982//protein heterodimerization activity;GO:0042605//peptide antigen binding	GO:0051603//proteolysis involved in cellular protein catabolic process;GO:0019060//intracellular transport of viral proteins in host cell;GO:0071385//cellular response to glucocorticoid stimulus;GO:0042130//negative regulation of T cell proliferation;GO:0019886//antigen processing and presentation of exogenous peptide antigen via MHC class II;GO:0034341//response to interferon-gamma;GO:0046967//c…	gi|254554240|gb|ACT67485.1|/1.27477e-126/MHC class II antigen [Mastomys natalensis]
Toxoplasmosis	CL3835.Contig2_Mf_liverA	3.0535	Up	2.81983	Up	2.10182	Up	1061	108	915	11.4374	94.9564	3.0535	Up	1.21e-156	7.76e-154	1061	108	756	11.4374	80.7575	2.81983	Up	6.31e-122	2.41e-119	1061	108	457	11.4374	49.0951	2.10182	Up	2.38e-53	4.4e-51	K06752|1|2e-126|452|mmu:14960|major histocompatibility complex, class II	GO:0042613//MHC class II protein complex;GO:0005839//proteasome core complex;GO:0016021//integral to membrane;GO:0005765//lysosomal membrane;GO:0031902//late endosome membrane;GO:0009897//external side of plasma membrane;GO:0005634//nucleus	GO:0004298//threonine-type endopeptidase activity;GO:0046982//protein heterodimerization activity;GO:0042605//peptide antigen binding	GO:0051603//proteolysis involved in cellular protein catabolic process;GO:0019060//intracellular transport of viral proteins in host cell;GO:0071385//cellular response to glucocorticoid stimulus;GO:0042130//negative regulation of T cell proliferation;GO:0019886//antigen processing and presentation of exogenous peptide antigen via MHC class II;GO:0034341//response to interferon-gamma;GO:0046967//c…	gi|254554240|gb|ACT67485.1|/1.27477e-126/MHC class II antigen [Mastomys natalensis]
Cell adhesion molecules (CAMs)	CL3835.Contig2_Mf_liverA	3.0535	Up	2.81983	Up	2.10182	Up	1061	108	915	11.4374	94.9564	3.0535	Up	1.21e-156	7.76e-154	1061	108	756	11.4374	80.7575	2.81983	Up	6.31e-122	2.41e-119	1061	108	457	11.4374	49.0951	2.10182	Up	2.38e-53	4.4e-51	K06752|1|2e-126|452|mmu:14960|major histocompatibility complex, class II	GO:0042613//MHC class II protein complex;GO:0005839//proteasome core complex;GO:0016021//integral to membrane;GO:0005765//lysosomal membrane;GO:0031902//late endosome membrane;GO:0009897//external side of plasma membrane;GO:0005634//nucleus	GO:0004298//threonine-type endopeptidase activity;GO:0046982//protein heterodimerization activity;GO:0042605//peptide antigen binding	GO:0051603//proteolysis involved in cellular protein catabolic process;GO:0019060//intracellular transport of viral proteins in host cell;GO:0071385//cellular response to glucocorticoid stimulus;GO:0042130//negative regulation of T cell proliferation;GO:0019886//antigen processing and presentation of exogenous peptide antigen via MHC class II;GO:0034341//response to interferon-gamma;GO:0046967//c…	gi|254554240|gb|ACT67485.1|/1.27477e-126/MHC class II antigen [Mastomys natalensis]
Herpes simplex infection	CL3835.Contig2_Mf_liverA	3.0535	Up	2.81983	Up	2.10182	Up	1061	108	915	11.4374	94.9564	3.0535	Up	1.21e-156	7.76e-154	1061	108	756	11.4374	80.7575	2.81983	Up	6.31e-122	2.41e-119	1061	108	457	11.4374	49.0951	2.10182	Up	2.38e-53	4.4e-51	K06752|1|2e-126|452|mmu:14960|major histocompatibility complex, class II	GO:0042613//MHC class II protein complex;GO:0005839//proteasome core complex;GO:0016021//integral to membrane;GO:0005765//lysosomal membrane;GO:0031902//late endosome membrane;GO:0009897//external side of plasma membrane;GO:0005634//nucleus	GO:0004298//threonine-type endopeptidase activity;GO:0046982//protein heterodimerization activity;GO:0042605//peptide antigen binding	GO:0051603//proteolysis involved in cellular protein catabolic process;GO:0019060//intracellular transport of viral proteins in host cell;GO:0071385//cellular response to glucocorticoid stimulus;GO:0042130//negative regulation of T cell proliferation;GO:0019886//antigen processing and presentation of exogenous peptide antigen via MHC class II;GO:0034341//response to interferon-gamma;GO:0046967//c…	gi|254554240|gb|ACT67485.1|/1.27477e-126/MHC class II antigen [Mastomys natalensis]
Staphylococcus aureus infection	CL3835.Contig2_Mf_liverA	3.0535	Up	2.81983	Up	2.10182	Up	1061	108	915	11.4374	94.9564	3.0535	Up	1.21e-156	7.76e-154	1061	108	756	11.4374	80.7575	2.81983	Up	6.31e-122	2.41e-119	1061	108	457	11.4374	49.0951	2.10182	Up	2.38e-53	4.4e-51	K06752|1|2e-126|452|mmu:14960|major histocompatibility complex, class II	GO:0042613//MHC class II protein complex;GO:0005839//proteasome core complex;GO:0016021//integral to membrane;GO:0005765//lysosomal membrane;GO:0031902//late endosome membrane;GO:0009897//external side of plasma membrane;GO:0005634//nucleus	GO:0004298//threonine-type endopeptidase activity;GO:0046982//protein heterodimerization activity;GO:0042605//peptide antigen binding	GO:0051603//proteolysis involved in cellular protein catabolic process;GO:0019060//intracellular transport of viral proteins in host cell;GO:0071385//cellular response to glucocorticoid stimulus;GO:0042130//negative regulation of T cell proliferation;GO:0019886//antigen processing and presentation of exogenous peptide antigen via MHC class II;GO:0034341//response to interferon-gamma;GO:0046967//c…	gi|254554240|gb|ACT67485.1|/1.27477e-126/MHC class II antigen [Mastomys natalensis]
Asthma	CL3835.Contig2_Mf_liverA	3.0535	Up	2.81983	Up	2.10182	Up	1061	108	915	11.4374	94.9564	3.0535	Up	1.21e-156	7.76e-154	1061	108	756	11.4374	80.7575	2.81983	Up	6.31e-122	2.41e-119	1061	108	457	11.4374	49.0951	2.10182	Up	2.38e-53	4.4e-51	K06752|1|2e-126|452|mmu:14960|major histocompatibility complex, class II	GO:0042613//MHC class II protein complex;GO:0005839//proteasome core complex;GO:0016021//integral to membrane;GO:0005765//lysosomal membrane;GO:0031902//late endosome membrane;GO:0009897//external side of plasma membrane;GO:0005634//nucleus	GO:0004298//threonine-type endopeptidase activity;GO:0046982//protein heterodimerization activity;GO:0042605//peptide antigen binding	GO:0051603//proteolysis involved in cellular protein catabolic process;GO:0019060//intracellular transport of viral proteins in host cell;GO:0071385//cellular response to glucocorticoid stimulus;GO:0042130//negative regulation of T cell proliferation;GO:0019886//antigen processing and presentation of exogenous peptide antigen via MHC class II;GO:0034341//response to interferon-gamma;GO:0046967//c…	gi|254554240|gb|ACT67485.1|/1.27477e-126/MHC class II antigen [Mastomys natalensis]
Viral myocarditis	CL3835.Contig2_Mf_liverA	3.0535	Up	2.81983	Up	2.10182	Up	1061	108	915	11.4374	94.9564	3.0535	Up	1.21e-156	7.76e-154	1061	108	756	11.4374	80.7575	2.81983	Up	6.31e-122	2.41e-119	1061	108	457	11.4374	49.0951	2.10182	Up	2.38e-53	4.4e-51	K06752|1|2e-126|452|mmu:14960|major histocompatibility complex, class II	GO:0042613//MHC class II protein complex;GO:0005839//proteasome core complex;GO:0016021//integral to membrane;GO:0005765//lysosomal membrane;GO:0031902//late endosome membrane;GO:0009897//external side of plasma membrane;GO:0005634//nucleus	GO:0004298//threonine-type endopeptidase activity;GO:0046982//protein heterodimerization activity;GO:0042605//peptide antigen binding	GO:0051603//proteolysis involved in cellular protein catabolic process;GO:0019060//intracellular transport of viral proteins in host cell;GO:0071385//cellular response to glucocorticoid stimulus;GO:0042130//negative regulation of T cell proliferation;GO:0019886//antigen processing and presentation of exogenous peptide antigen via MHC class II;GO:0034341//response to interferon-gamma;GO:0046967//c…	gi|254554240|gb|ACT67485.1|/1.27477e-126/MHC class II antigen [Mastomys natalensis]
Hematopoietic cell lineage	CL3835.Contig2_Mf_liverA	3.0535	Up	2.81983	Up	2.10182	Up	1061	108	915	11.4374	94.9564	3.0535	Up	1.21e-156	7.76e-154	1061	108	756	11.4374	80.7575	2.81983	Up	6.31e-122	2.41e-119	1061	108	457	11.4374	49.0951	2.10182	Up	2.38e-53	4.4e-51	K06752|1|2e-126|452|mmu:14960|major histocompatibility complex, class II	GO:0042613//MHC class II protein complex;GO:0005839//proteasome core complex;GO:0016021//integral to membrane;GO:0005765//lysosomal membrane;GO:0031902//late endosome membrane;GO:0009897//external side of plasma membrane;GO:0005634//nucleus	GO:0004298//threonine-type endopeptidase activity;GO:0046982//protein heterodimerization activity;GO:0042605//peptide antigen binding	GO:0051603//proteolysis involved in cellular protein catabolic process;GO:0019060//intracellular transport of viral proteins in host cell;GO:0071385//cellular response to glucocorticoid stimulus;GO:0042130//negative regulation of T cell proliferation;GO:0019886//antigen processing and presentation of exogenous peptide antigen via MHC class II;GO:0034341//response to interferon-gamma;GO:0046967//c…	gi|254554240|gb|ACT67485.1|/1.27477e-126/MHC class II antigen [Mastomys natalensis]
Leishmaniasis	CL3835.Contig2_Mf_liverA	3.0535	Up	2.81983	Up	2.10182	Up	1061	108	915	11.4374	94.9564	3.0535	Up	1.21e-156	7.76e-154	1061	108	756	11.4374	80.7575	2.81983	Up	6.31e-122	2.41e-119	1061	108	457	11.4374	49.0951	2.10182	Up	2.38e-53	4.4e-51	K06752|1|2e-126|452|mmu:14960|major histocompatibility complex, class II	GO:0042613//MHC class II protein complex;GO:0005839//proteasome core complex;GO:0016021//integral to membrane;GO:0005765//lysosomal membrane;GO:0031902//late endosome membrane;GO:0009897//external side of plasma membrane;GO:0005634//nucleus	GO:0004298//threonine-type endopeptidase activity;GO:0046982//protein heterodimerization activity;GO:0042605//peptide antigen binding	GO:0051603//proteolysis involved in cellular protein catabolic process;GO:0019060//intracellular transport of viral proteins in host cell;GO:0071385//cellular response to glucocorticoid stimulus;GO:0042130//negative regulation of T cell proliferation;GO:0019886//antigen processing and presentation of exogenous peptide antigen via MHC class II;GO:0034341//response to interferon-gamma;GO:0046967//c…	gi|254554240|gb|ACT67485.1|/1.27477e-126/MHC class II antigen [Mastomys natalensis]
Intestinal immune network for IgA production	CL3835.Contig2_Mf_liverA	3.0535	Up	2.81983	Up	2.10182	Up	1061	108	915	11.4374	94.9564	3.0535	Up	1.21e-156	7.76e-154	1061	108	756	11.4374	80.7575	2.81983	Up	6.31e-122	2.41e-119	1061	108	457	11.4374	49.0951	2.10182	Up	2.38e-53	4.4e-51	K06752|1|2e-126|452|mmu:14960|major histocompatibility complex, class II	GO:0042613//MHC class II protein complex;GO:0005839//proteasome core complex;GO:0016021//integral to membrane;GO:0005765//lysosomal membrane;GO:0031902//late endosome membrane;GO:0009897//external side of plasma membrane;GO:0005634//nucleus	GO:0004298//threonine-type endopeptidase activity;GO:0046982//protein heterodimerization activity;GO:0042605//peptide antigen binding	GO:0051603//proteolysis involved in cellular protein catabolic process;GO:0019060//intracellular transport of viral proteins in host cell;GO:0071385//cellular response to glucocorticoid stimulus;GO:0042130//negative regulation of T cell proliferation;GO:0019886//antigen processing and presentation of exogenous peptide antigen via MHC class II;GO:0034341//response to interferon-gamma;GO:0046967//c…	gi|254554240|gb|ACT67485.1|/1.27477e-126/MHC class II antigen [Mastomys natalensis]
Systemic lupus erythematosus	CL3835.Contig2_Mf_liverA	3.0535	Up	2.81983	Up	2.10182	Up	1061	108	915	11.4374	94.9564	3.0535	Up	1.21e-156	7.76e-154	1061	108	756	11.4374	80.7575	2.81983	Up	6.31e-122	2.41e-119	1061	108	457	11.4374	49.0951	2.10182	Up	2.38e-53	4.4e-51	K06752|1|2e-126|452|mmu:14960|major histocompatibility complex, class II	GO:0042613//MHC class II protein complex;GO:0005839//proteasome core complex;GO:0016021//integral to membrane;GO:0005765//lysosomal membrane;GO:0031902//late endosome membrane;GO:0009897//external side of plasma membrane;GO:0005634//nucleus	GO:0004298//threonine-type endopeptidase activity;GO:0046982//protein heterodimerization activity;GO:0042605//peptide antigen binding	GO:0051603//proteolysis involved in cellular protein catabolic process;GO:0019060//intracellular transport of viral proteins in host cell;GO:0071385//cellular response to glucocorticoid stimulus;GO:0042130//negative regulation of T cell proliferation;GO:0019886//antigen processing and presentation of exogenous peptide antigen via MHC class II;GO:0034341//response to interferon-gamma;GO:0046967//c…	gi|254554240|gb|ACT67485.1|/1.27477e-126/MHC class II antigen [Mastomys natalensis]
Epstein-Barr virus infection	CL3835.Contig2_Mf_liverA	3.0535	Up	2.81983	Up	2.10182	Up	1061	108	915	11.4374	94.9564	3.0535	Up	1.21e-156	7.76e-154	1061	108	756	11.4374	80.7575	2.81983	Up	6.31e-122	2.41e-119	1061	108	457	11.4374	49.0951	2.10182	Up	2.38e-53	4.4e-51	K06752|1|2e-126|452|mmu:14960|major histocompatibility complex, class II	GO:0042613//MHC class II protein complex;GO:0005839//proteasome core complex;GO:0016021//integral to membrane;GO:0005765//lysosomal membrane;GO:0031902//late endosome membrane;GO:0009897//external side of plasma membrane;GO:0005634//nucleus	GO:0004298//threonine-type endopeptidase activity;GO:0046982//protein heterodimerization activity;GO:0042605//peptide antigen binding	GO:0051603//proteolysis involved in cellular protein catabolic process;GO:0019060//intracellular transport of viral proteins in host cell;GO:0071385//cellular response to glucocorticoid stimulus;GO:0042130//negative regulation of T cell proliferation;GO:0019886//antigen processing and presentation of exogenous peptide antigen via MHC class II;GO:0034341//response to interferon-gamma;GO:0046967//c…	gi|254554240|gb|ACT67485.1|/1.27477e-126/MHC class II antigen [Mastomys natalensis]
Rheumatoid arthritis	CL3835.Contig2_Mf_liverA	3.0535	Up	2.81983	Up	2.10182	Up	1061	108	915	11.4374	94.9564	3.0535	Up	1.21e-156	7.76e-154	1061	108	756	11.4374	80.7575	2.81983	Up	6.31e-122	2.41e-119	1061	108	457	11.4374	49.0951	2.10182	Up	2.38e-53	4.4e-51	K06752|1|2e-126|452|mmu:14960|major histocompatibility complex, class II	GO:0042613//MHC class II protein complex;GO:0005839//proteasome core complex;GO:0016021//integral to membrane;GO:0005765//lysosomal membrane;GO:0031902//late endosome membrane;GO:0009897//external side of plasma membrane;GO:0005634//nucleus	GO:0004298//threonine-type endopeptidase activity;GO:0046982//protein heterodimerization activity;GO:0042605//peptide antigen binding	GO:0051603//proteolysis involved in cellular protein catabolic process;GO:0019060//intracellular transport of viral proteins in host cell;GO:0071385//cellular response to glucocorticoid stimulus;GO:0042130//negative regulation of T cell proliferation;GO:0019886//antigen processing and presentation of exogenous peptide antigen via MHC class II;GO:0034341//response to interferon-gamma;GO:0046967//c…	gi|254554240|gb|ACT67485.1|/1.27477e-126/MHC class II antigen [Mastomys natalensis]
Tuberculosis	CL3835.Contig2_Mf_liverA	3.0535	Up	2.81983	Up	2.10182	Up	1061	108	915	11.4374	94.9564	3.0535	Up	1.21e-156	7.76e-154	1061	108	756	11.4374	80.7575	2.81983	Up	6.31e-122	2.41e-119	1061	108	457	11.4374	49.0951	2.10182	Up	2.38e-53	4.4e-51	K06752|1|2e-126|452|mmu:14960|major histocompatibility complex, class II	GO:0042613//MHC class II protein complex;GO:0005839//proteasome core complex;GO:0016021//integral to membrane;GO:0005765//lysosomal membrane;GO:0031902//late endosome membrane;GO:0009897//external side of plasma membrane;GO:0005634//nucleus	GO:0004298//threonine-type endopeptidase activity;GO:0046982//protein heterodimerization activity;GO:0042605//peptide antigen binding	GO:0051603//proteolysis involved in cellular protein catabolic process;GO:0019060//intracellular transport of viral proteins in host cell;GO:0071385//cellular response to glucocorticoid stimulus;GO:0042130//negative regulation of T cell proliferation;GO:0019886//antigen processing and presentation of exogenous peptide antigen via MHC class II;GO:0034341//response to interferon-gamma;GO:0046967//c…	gi|254554240|gb|ACT67485.1|/1.27477e-126/MHC class II antigen [Mastomys natalensis]
HTLV-I infection	CL3835.Contig2_Mf_liverA	3.0535	Up	2.81983	Up	2.10182	Up	1061	108	915	11.4374	94.9564	3.0535	Up	1.21e-156	7.76e-154	1061	108	756	11.4374	80.7575	2.81983	Up	6.31e-122	2.41e-119	1061	108	457	11.4374	49.0951	2.10182	Up	2.38e-53	4.4e-51	K06752|1|2e-126|452|mmu:14960|major histocompatibility complex, class II	GO:0042613//MHC class II protein complex;GO:0005839//proteasome core complex;GO:0016021//integral to membrane;GO:0005765//lysosomal membrane;GO:0031902//late endosome membrane;GO:0009897//external side of plasma membrane;GO:0005634//nucleus	GO:0004298//threonine-type endopeptidase activity;GO:0046982//protein heterodimerization activity;GO:0042605//peptide antigen binding	GO:0051603//proteolysis involved in cellular protein catabolic process;GO:0019060//intracellular transport of viral proteins in host cell;GO:0071385//cellular response to glucocorticoid stimulus;GO:0042130//negative regulation of T cell proliferation;GO:0019886//antigen processing and presentation of exogenous peptide antigen via MHC class II;GO:0034341//response to interferon-gamma;GO:0046967//c…	gi|254554240|gb|ACT67485.1|/1.27477e-126/MHC class II antigen [Mastomys natalensis]
Influenza A	CL3835.Contig2_Mf_liverA	3.0535	Up	2.81983	Up	2.10182	Up	1061	108	915	11.4374	94.9564	3.0535	Up	1.21e-156	7.76e-154	1061	108	756	11.4374	80.7575	2.81983	Up	6.31e-122	2.41e-119	1061	108	457	11.4374	49.0951	2.10182	Up	2.38e-53	4.4e-51	K06752|1|2e-126|452|mmu:14960|major histocompatibility complex, class II	GO:0042613//MHC class II protein complex;GO:0005839//proteasome core complex;GO:0016021//integral to membrane;GO:0005765//lysosomal membrane;GO:0031902//late endosome membrane;GO:0009897//external side of plasma membrane;GO:0005634//nucleus	GO:0004298//threonine-type endopeptidase activity;GO:0046982//protein heterodimerization activity;GO:0042605//peptide antigen binding	GO:0051603//proteolysis involved in cellular protein catabolic process;GO:0019060//intracellular transport of viral proteins in host cell;GO:0071385//cellular response to glucocorticoid stimulus;GO:0042130//negative regulation of T cell proliferation;GO:0019886//antigen processing and presentation of exogenous peptide antigen via MHC class II;GO:0034341//response to interferon-gamma;GO:0046967//c…	gi|254554240|gb|ACT67485.1|/1.27477e-126/MHC class II antigen [Mastomys natalensis]
Bile secretion	CL4033.Contig1_Mf_liverA	2.2476	Up	1.7383	Up	1.40768	Up	1715	26	126	1.70345	8.08956	2.2476	Up	1e-16	6.81e-15	1715	26	86	1.70345	5.68343	1.7383	Up	5.44e-09	1.45e-07	1715	26	68	1.70345	4.51941	1.40768	Up	8.61e-06	0.000185055	K05659|1|0.0|1028|rno:24891|ATP-binding cassette, subfamily B (MDR/TAP), member 4	GO:0016021//integral to membrane;GO:0046581//intercellular canaliculus;GO:0000139//Golgi membrane;GO:0016324//apical plasma membrane	GO:0008559//xenobiotic-transporting ATPase activity;GO:0005524//ATP binding;GO:0005515//protein binding	GO:0042908//xenobiotic transport;GO:0006855//drug transmembrane transport;GO:0006200//ATP catabolic process;GO:0051384//response to glucocorticoid stimulus	gi|345842451|ref|NP_001230916.1|/0/multidrug resistance protein 3 [Cricetulus griseus]
ABC transporters	CL4033.Contig1_Mf_liverA	2.2476	Up	1.7383	Up	1.40768	Up	1715	26	126	1.70345	8.08956	2.2476	Up	1e-16	6.81e-15	1715	26	86	1.70345	5.68343	1.7383	Up	5.44e-09	1.45e-07	1715	26	68	1.70345	4.51941	1.40768	Up	8.61e-06	0.000185055	K05659|1|0.0|1028|rno:24891|ATP-binding cassette, subfamily B (MDR/TAP), member 4	GO:0016021//integral to membrane;GO:0046581//intercellular canaliculus;GO:0000139//Golgi membrane;GO:0016324//apical plasma membrane	GO:0008559//xenobiotic-transporting ATPase activity;GO:0005524//ATP binding;GO:0005515//protein binding	GO:0042908//xenobiotic transport;GO:0006855//drug transmembrane transport;GO:0006200//ATP catabolic process;GO:0051384//response to glucocorticoid stimulus	gi|345842451|ref|NP_001230916.1|/0/multidrug resistance protein 3 [Cricetulus griseus]
Pathways in cancer	CL4076.Contig1_Mf_liverA	1.42824	Up	1.22251	Up	1.17373	Up	2087	67	184	3.60722	9.70765	1.42824	Up	1.93e-13	1.05e-11	2087	67	155	3.60722	8.41755	1.22251	Up	1.58e-09	4.48e-08	2087	67	149	3.60722	8.13768	1.17373	Up	9.55e-09	3.17e-07	K10360|1|4e-25|117|cfa:484844|myosin IX;K08878|5|3e-23|111|nve:NEMVE_v1g239294|breakpoint cluster region protein [EC:2.7.11.1]	GO:0005737//cytoplasm	GO:0005096//GTPase activator activity;GO:0017124//SH3 domain binding	GO:0007165//signal transduction	gi|344238218|gb|EGV94321.1|/0/SH3 domain-binding protein 1 [Cricetulus griseus]
Chronic myeloid leukemia	CL4076.Contig1_Mf_liverA	1.42824	Up	1.22251	Up	1.17373	Up	2087	67	184	3.60722	9.70765	1.42824	Up	1.93e-13	1.05e-11	2087	67	155	3.60722	8.41755	1.22251	Up	1.58e-09	4.48e-08	2087	67	149	3.60722	8.13768	1.17373	Up	9.55e-09	3.17e-07	K10360|1|4e-25|117|cfa:484844|myosin IX;K08878|5|3e-23|111|nve:NEMVE_v1g239294|breakpoint cluster region protein [EC:2.7.11.1]	GO:0005737//cytoplasm	GO:0005096//GTPase activator activity;GO:0017124//SH3 domain binding	GO:0007165//signal transduction	gi|344238218|gb|EGV94321.1|/0/SH3 domain-binding protein 1 [Cricetulus griseus]
Hepatitis C	CL4105.Contig1_Mf_liverA	2.11515	Up	1.87308	Up	2.48697	Up	1903	19	84	1.12185	4.86025	2.11515	Up	7.39e-11	3.2e-09	1903	19	69	1.12185	4.10948	1.87308	Up	3.96e-08	9.36e-07	1903	19	105	1.12185	6.28909	2.48697	Up	4.1e-16	2.46e-14	K09444|1|1e-167|590|rno:24508|interferon regulatory factor 1	GO:0005829//cytosol;GO:0005654//nucleoplasm	GO:0003700//sequence-specific DNA binding transcription factor activity;GO:0005515//protein binding;GO:0000975//regulatory region DNA binding;GO:0043565//sequence-specific DNA binding	GO:0045892//negative regulation of transcription, DNA-dependent;GO:0032728//positive regulation of interferon-beta production;GO:2000564//regulation of CD8-positive, alpha-beta T cell proliferation;GO:0043374//CD8-positive, alpha-beta T cell differentiation;GO:0007596//blood coagulation;GO:0060333//interferon-gamma-mediated signaling pathway;GO:0045084//positive regulation of interleukin-12 biosy…	gi|68359699|gb|AAY96753.1|/5.24921e-173/interferon regulatory factor 1 [Mesocricetus auratus]
Pertussis	CL4105.Contig1_Mf_liverA	2.11515	Up	1.87308	Up	2.48697	Up	1903	19	84	1.12185	4.86025	2.11515	Up	7.39e-11	3.2e-09	1903	19	69	1.12185	4.10948	1.87308	Up	3.96e-08	9.36e-07	1903	19	105	1.12185	6.28909	2.48697	Up	4.1e-16	2.46e-14	K09444|1|1e-167|590|rno:24508|interferon regulatory factor 1	GO:0005829//cytosol;GO:0005654//nucleoplasm	GO:0003700//sequence-specific DNA binding transcription factor activity;GO:0005515//protein binding;GO:0000975//regulatory region DNA binding;GO:0043565//sequence-specific DNA binding	GO:0045892//negative regulation of transcription, DNA-dependent;GO:0032728//positive regulation of interferon-beta production;GO:2000564//regulation of CD8-positive, alpha-beta T cell proliferation;GO:0043374//CD8-positive, alpha-beta T cell differentiation;GO:0007596//blood coagulation;GO:0060333//interferon-gamma-mediated signaling pathway;GO:0045084//positive regulation of interleukin-12 biosy…	gi|68359699|gb|AAY96753.1|/5.24921e-173/interferon regulatory factor 1 [Mesocricetus auratus]
Arrhythmogenic right ventricular cardiomyopathy (ARVC)	CL4162.Contig1_Mf_liverA	1.1483	Up	1.55484	Up	1.19819	Up	3127	252	570	9.05509	20.0708	1.1483	Up	7.21e-28	8.04e-26	3127	252	734	9.05509	26.6039	1.55484	Up	2.71e-56	4.61e-54	3127	252	570	9.05509	20.7771	1.19819	Up	2.88e-30	3.18e-28	K12641|1|0.0|1305|pon:100432939|lamin A/C	GO:0005654//nucleoplasm;GO:0005638//lamin filament;GO:0005635//nuclear envelope;GO:0016363//nuclear matrix;GO:0048471//perinuclear region of cytoplasm	GO:0005198//structural molecule activity;GO:0005515//protein binding	GO:0006921//cellular component disassembly involved in execution phase of apoptosis;GO:0042981//regulation of apoptotic process;GO:0055015//ventricular cardiac muscle cell development;GO:0030334//regulation of cell migration;GO:0007283//spermatogenesis;GO:0007517//muscle organ development;GO:0090343//positive regulation of cell aging;GO:0006998//nuclear envelope organization;GO:0030951//establish…	gi|403293747|ref|XP_003937873.1|/0/PREDICTED: prelamin-A/C [Saimiri boliviensis boliviensis]
Dilated cardiomyopathy	CL4162.Contig1_Mf_liverA	1.1483	Up	1.55484	Up	1.19819	Up	3127	252	570	9.05509	20.0708	1.1483	Up	7.21e-28	8.04e-26	3127	252	734	9.05509	26.6039	1.55484	Up	2.71e-56	4.61e-54	3127	252	570	9.05509	20.7771	1.19819	Up	2.88e-30	3.18e-28	K12641|1|0.0|1305|pon:100432939|lamin A/C	GO:0005654//nucleoplasm;GO:0005638//lamin filament;GO:0005635//nuclear envelope;GO:0016363//nuclear matrix;GO:0048471//perinuclear region of cytoplasm	GO:0005198//structural molecule activity;GO:0005515//protein binding	GO:0006921//cellular component disassembly involved in execution phase of apoptosis;GO:0042981//regulation of apoptotic process;GO:0055015//ventricular cardiac muscle cell development;GO:0030334//regulation of cell migration;GO:0007283//spermatogenesis;GO:0007517//muscle organ development;GO:0090343//positive regulation of cell aging;GO:0006998//nuclear envelope organization;GO:0030951//establish…	gi|403293747|ref|XP_003937873.1|/0/PREDICTED: prelamin-A/C [Saimiri boliviensis boliviensis]
Hypertrophic cardiomyopathy (HCM)	CL4162.Contig1_Mf_liverA	1.1483	Up	1.55484	Up	1.19819	Up	3127	252	570	9.05509	20.0708	1.1483	Up	7.21e-28	8.04e-26	3127	252	734	9.05509	26.6039	1.55484	Up	2.71e-56	4.61e-54	3127	252	570	9.05509	20.7771	1.19819	Up	2.88e-30	3.18e-28	K12641|1|0.0|1305|pon:100432939|lamin A/C	GO:0005654//nucleoplasm;GO:0005638//lamin filament;GO:0005635//nuclear envelope;GO:0016363//nuclear matrix;GO:0048471//perinuclear region of cytoplasm	GO:0005198//structural molecule activity;GO:0005515//protein binding	GO:0006921//cellular component disassembly involved in execution phase of apoptosis;GO:0042981//regulation of apoptotic process;GO:0055015//ventricular cardiac muscle cell development;GO:0030334//regulation of cell migration;GO:0007283//spermatogenesis;GO:0007517//muscle organ development;GO:0090343//positive regulation of cell aging;GO:0006998//nuclear envelope organization;GO:0030951//establish…	gi|403293747|ref|XP_003937873.1|/0/PREDICTED: prelamin-A/C [Saimiri boliviensis boliviensis]
Mineral absorption	CL425.Contig1_Mf_liverA	-3.35117	Down	-1.81468	Down	-6.76071	Down	855	110	11	14.4559	1.41659	-3.35117	Down	2.1e-22	1.88e-20	855	110	31	14.4559	4.10934	-1.81468	Down	1.3e-11	4.49e-10	855	110	1	14.4559	0.133312	-6.76071	Down	9.54e-32	1.1e-29	K05849|1|5e-161|566|mmu:110893|solute carrier family 8 (sodium/calcium exchanger)	GO:0005739//mitochondrion;GO:0005874//microtubule;GO:0043197//dendritic spine;GO:0043025//neuronal cell body;GO:0042383//sarcolemma;GO:0005887//integral to plasma membrane	GO:0005432//calcium:sodium antiporter activity;GO:0005516//calmodulin binding	GO:0070588//calcium ion transmembrane transport;GO:0071320//cellular response to cAMP;GO:0060402//calcium ion transport into cytosol;GO:0035725//sodium ion transmembrane transport;GO:0021537//telencephalon development;GO:0007154//cell communication;GO:0007596//blood coagulation	gi|354472202|ref|XP_003498329.1|/1.24695e-160/PREDICTED: sodium/calcium exchanger 3-like isoform 2 [Cricetulus griseus]
Protein digestion and absorption	CL425.Contig1_Mf_liverA	-3.35117	Down	-1.81468	Down	-6.76071	Down	855	110	11	14.4559	1.41659	-3.35117	Down	2.1e-22	1.88e-20	855	110	31	14.4559	4.10934	-1.81468	Down	1.3e-11	4.49e-10	855	110	1	14.4559	0.133312	-6.76071	Down	9.54e-32	1.1e-29	K05849|1|5e-161|566|mmu:110893|solute carrier family 8 (sodium/calcium exchanger)	GO:0005739//mitochondrion;GO:0005874//microtubule;GO:0043197//dendritic spine;GO:0043025//neuronal cell body;GO:0042383//sarcolemma;GO:0005887//integral to plasma membrane	GO:0005432//calcium:sodium antiporter activity;GO:0005516//calmodulin binding	GO:0070588//calcium ion transmembrane transport;GO:0071320//cellular response to cAMP;GO:0060402//calcium ion transport into cytosol;GO:0035725//sodium ion transmembrane transport;GO:0021537//telencephalon development;GO:0007154//cell communication;GO:0007596//blood coagulation	gi|354472202|ref|XP_003498329.1|/1.24695e-160/PREDICTED: sodium/calcium exchanger 3-like isoform 2 [Cricetulus griseus]
Calcium signaling pathway	CL425.Contig1_Mf_liverA	-3.35117	Down	-1.81468	Down	-6.76071	Down	855	110	11	14.4559	1.41659	-3.35117	Down	2.1e-22	1.88e-20	855	110	31	14.4559	4.10934	-1.81468	Down	1.3e-11	4.49e-10	855	110	1	14.4559	0.133312	-6.76071	Down	9.54e-32	1.1e-29	K05849|1|5e-161|566|mmu:110893|solute carrier family 8 (sodium/calcium exchanger)	GO:0005739//mitochondrion;GO:0005874//microtubule;GO:0043197//dendritic spine;GO:0043025//neuronal cell body;GO:0042383//sarcolemma;GO:0005887//integral to plasma membrane	GO:0005432//calcium:sodium antiporter activity;GO:0005516//calmodulin binding	GO:0070588//calcium ion transmembrane transport;GO:0071320//cellular response to cAMP;GO:0060402//calcium ion transport into cytosol;GO:0035725//sodium ion transmembrane transport;GO:0021537//telencephalon development;GO:0007154//cell communication;GO:0007596//blood coagulation	gi|354472202|ref|XP_003498329.1|/1.24695e-160/PREDICTED: sodium/calcium exchanger 3-like isoform 2 [Cricetulus griseus]
Endocrine and other factor-regulated calcium reabsorption	CL425.Contig1_Mf_liverA	-3.35117	Down	-1.81468	Down	-6.76071	Down	855	110	11	14.4559	1.41659	-3.35117	Down	2.1e-22	1.88e-20	855	110	31	14.4559	4.10934	-1.81468	Down	1.3e-11	4.49e-10	855	110	1	14.4559	0.133312	-6.76071	Down	9.54e-32	1.1e-29	K05849|1|5e-161|566|mmu:110893|solute carrier family 8 (sodium/calcium exchanger)	GO:0005739//mitochondrion;GO:0005874//microtubule;GO:0043197//dendritic spine;GO:0043025//neuronal cell body;GO:0042383//sarcolemma;GO:0005887//integral to plasma membrane	GO:0005432//calcium:sodium antiporter activity;GO:0005516//calmodulin binding	GO:0070588//calcium ion transmembrane transport;GO:0071320//cellular response to cAMP;GO:0060402//calcium ion transport into cytosol;GO:0035725//sodium ion transmembrane transport;GO:0021537//telencephalon development;GO:0007154//cell communication;GO:0007596//blood coagulation	gi|354472202|ref|XP_003498329.1|/1.24695e-160/PREDICTED: sodium/calcium exchanger 3-like isoform 2 [Cricetulus griseus]
Arrhythmogenic right ventricular cardiomyopathy (ARVC)	CL425.Contig1_Mf_liverA	-3.35117	Down	-1.81468	Down	-6.76071	Down	855	110	11	14.4559	1.41659	-3.35117	Down	2.1e-22	1.88e-20	855	110	31	14.4559	4.10934	-1.81468	Down	1.3e-11	4.49e-10	855	110	1	14.4559	0.133312	-6.76071	Down	9.54e-32	1.1e-29	K05849|1|5e-161|566|mmu:110893|solute carrier family 8 (sodium/calcium exchanger)	GO:0005739//mitochondrion;GO:0005874//microtubule;GO:0043197//dendritic spine;GO:0043025//neuronal cell body;GO:0042383//sarcolemma;GO:0005887//integral to plasma membrane	GO:0005432//calcium:sodium antiporter activity;GO:0005516//calmodulin binding	GO:0070588//calcium ion transmembrane transport;GO:0071320//cellular response to cAMP;GO:0060402//calcium ion transport into cytosol;GO:0035725//sodium ion transmembrane transport;GO:0021537//telencephalon development;GO:0007154//cell communication;GO:0007596//blood coagulation	gi|354472202|ref|XP_003498329.1|/1.24695e-160/PREDICTED: sodium/calcium exchanger 3-like isoform 2 [Cricetulus griseus]
Cardiac muscle contraction	CL425.Contig1_Mf_liverA	-3.35117	Down	-1.81468	Down	-6.76071	Down	855	110	11	14.4559	1.41659	-3.35117	Down	2.1e-22	1.88e-20	855	110	31	14.4559	4.10934	-1.81468	Down	1.3e-11	4.49e-10	855	110	1	14.4559	0.133312	-6.76071	Down	9.54e-32	1.1e-29	K05849|1|5e-161|566|mmu:110893|solute carrier family 8 (sodium/calcium exchanger)	GO:0005739//mitochondrion;GO:0005874//microtubule;GO:0043197//dendritic spine;GO:0043025//neuronal cell body;GO:0042383//sarcolemma;GO:0005887//integral to plasma membrane	GO:0005432//calcium:sodium antiporter activity;GO:0005516//calmodulin binding	GO:0070588//calcium ion transmembrane transport;GO:0071320//cellular response to cAMP;GO:0060402//calcium ion transport into cytosol;GO:0035725//sodium ion transmembrane transport;GO:0021537//telencephalon development;GO:0007154//cell communication;GO:0007596//blood coagulation	gi|354472202|ref|XP_003498329.1|/1.24695e-160/PREDICTED: sodium/calcium exchanger 3-like isoform 2 [Cricetulus griseus]
Dilated cardiomyopathy	CL425.Contig1_Mf_liverA	-3.35117	Down	-1.81468	Down	-6.76071	Down	855	110	11	14.4559	1.41659	-3.35117	Down	2.1e-22	1.88e-20	855	110	31	14.4559	4.10934	-1.81468	Down	1.3e-11	4.49e-10	855	110	1	14.4559	0.133312	-6.76071	Down	9.54e-32	1.1e-29	K05849|1|5e-161|566|mmu:110893|solute carrier family 8 (sodium/calcium exchanger)	GO:0005739//mitochondrion;GO:0005874//microtubule;GO:0043197//dendritic spine;GO:0043025//neuronal cell body;GO:0042383//sarcolemma;GO:0005887//integral to plasma membrane	GO:0005432//calcium:sodium antiporter activity;GO:0005516//calmodulin binding	GO:0070588//calcium ion transmembrane transport;GO:0071320//cellular response to cAMP;GO:0060402//calcium ion transport into cytosol;GO:0035725//sodium ion transmembrane transport;GO:0021537//telencephalon development;GO:0007154//cell communication;GO:0007596//blood coagulation	gi|354472202|ref|XP_003498329.1|/1.24695e-160/PREDICTED: sodium/calcium exchanger 3-like isoform 2 [Cricetulus griseus]
Hypertrophic cardiomyopathy (HCM)	CL425.Contig1_Mf_liverA	-3.35117	Down	-1.81468	Down	-6.76071	Down	855	110	11	14.4559	1.41659	-3.35117	Down	2.1e-22	1.88e-20	855	110	31	14.4559	4.10934	-1.81468	Down	1.3e-11	4.49e-10	855	110	1	14.4559	0.133312	-6.76071	Down	9.54e-32	1.1e-29	K05849|1|5e-161|566|mmu:110893|solute carrier family 8 (sodium/calcium exchanger)	GO:0005739//mitochondrion;GO:0005874//microtubule;GO:0043197//dendritic spine;GO:0043025//neuronal cell body;GO:0042383//sarcolemma;GO:0005887//integral to plasma membrane	GO:0005432//calcium:sodium antiporter activity;GO:0005516//calmodulin binding	GO:0070588//calcium ion transmembrane transport;GO:0071320//cellular response to cAMP;GO:0060402//calcium ion transport into cytosol;GO:0035725//sodium ion transmembrane transport;GO:0021537//telencephalon development;GO:0007154//cell communication;GO:0007596//blood coagulation	gi|354472202|ref|XP_003498329.1|/1.24695e-160/PREDICTED: sodium/calcium exchanger 3-like isoform 2 [Cricetulus griseus]
Toxoplasmosis	CL4411.Contig4_Mf_liverA	1.84589	Up	1.92916	Up	2.8601	Up	2570	597	2190	26.1012	93.8274	1.84589	Up	1.82e-205	1.39e-202	2570	597	2254	26.1012	99.4025	1.92916	Up	3.3e-228	2.29e-225	2570	597	4273	26.1012	189.512	2.8601	Up	0	0	K14139|1|2e-52|208|cfa:481473|immunity-related GTPase family M protein [EC:3.6.5.-];K14140|2|2e-43|178|rno:303163|interferon gamma induced GTPase	GO:0005783//endoplasmic reticulum	-	GO:0006952//defense response	gi|309951088|ref|NP_742016.2|/2.40189e-179/interferon gamma inducible protein 47 [Rattus norvegicus]
Toxoplasmosis	CL442.Contig2_Mf_liverA	1.08758	Up	1.12929	Up	1.62861	Up	2795	83	180	3.33669	7.09103	1.08758	Up	4.21e-09	1.49e-07	2795	83	180	3.33669	7.29906	1.12929	Up	1.01e-09	2.91e-08	2795	83	253	3.33669	10.3175	1.62861	Up	7.72e-22	6.29e-20	K14140|1|7e-102|372|rno:303163|interferon gamma induced GTPase;K14139|3|2e-81|304|cfa:481473|immunity-related GTPase family M protein [EC:3.6.5.-]	GO:0005764//lysosome;GO:0005794//Golgi apparatus;GO:0005829//cytosol;GO:0005770//late endosome;GO:0020003//symbiont-containing vacuole;GO:0031090//organelle membrane;GO:0044446//intracellular organelle part;GO:0005783//endoplasmic reticulum	GO:0003924//GTPase activity	GO:0042832//defense response to protozoan;GO:0042742//defense response to bacterium;GO:0006184//GTP catabolic process;GO:0035458//cellular response to interferon-beta;GO:0034341//response to interferon-gamma	gi|149052708|gb|EDM04525.1|/4.91394e-109/rCG32755, isoform CRA_a [Rattus norvegicus]
African trypanosomiasis	CL4579.Contig1_Mf_liverA	2.88165	Up	2.93531	Up	2.79763	Up	1473	48	361	3.66149	26.985	2.88165	Up	2.45e-59	5.64e-57	1473	48	364	3.66149	28.0076	2.93531	Up	4.74e-62	9.04e-60	1473	48	329	3.66149	25.4583	2.79763	Up	9.32e-54	1.74e-51	K14480|1|2e-77|290|mmu:328561|apolipoprotein L	-	GO:0004871//signal transducer activity	GO:0043123//positive regulation of I-kappaB kinase/NF-kappaB cascade	gi|392341542|ref|XP_003754363.1|/1.86096e-79/PREDICTED: apolipoprotein L3-like, partial [Rattus norvegicus]
RNA transport	CL4736.Contig1_Mf_liverA	-3.61942	Down	-1.60941	Down	-5.09309	Down	1326	277	23	23.4723	1.90987	-3.61942	Down	6.59e-58	1.49e-55	1326	277	90	23.4723	7.69264	-1.60941	Down	4.3e-23	2.92e-21	1326	277	8	23.4723	0.687675	-5.09309	Down	1.14e-70	2.71e-68	K03262|1|1e-23|66.2|xtr:493571|translation initiation factor 5	GO:0005737//cytoplasm	GO:0008135//translation factor activity, nucleic acid binding	GO:0006413//translational initiation;GO:0006139//nucleobase-containing compound metabolic process	gi|403284494|ref|XP_003933604.1|/2.94848e-30/PREDICTED: eukaryotic translation initiation factor 5-like [Saimiri boliviensis boliviensis]
Toxoplasmosis	CL482.Contig1_Mf_liverA	1.89078	Up	2.32861	Up	3.59565	Up	2595	1247	4719	53.9944	200.231	1.89078	Up	0	0	2595	1247	6210	53.9944	271.226	2.32861	Up	0	0	2595	1247	14861	53.9944	652.751	3.59565	Up	0	0	K14139|1|4e-42|174|cfa:481473|immunity-related GTPase family M protein [EC:3.6.5.-];K14140|2|2e-39|165|rno:303163|interferon gamma induced GTPase	GO:0020005//symbiont-containing vacuole membrane;GO:0005789//endoplasmic reticulum membrane;GO:0005794//Golgi apparatus;GO:0005634//nucleus	GO:0005525//GTP binding;GO:0042802//identical protein binding;GO:0019003//GDP binding;GO:0003924//GTPase activity	GO:0050829//defense response to Gram-negative bacterium;GO:0042832//defense response to protozoan;GO:0006184//GTP catabolic process;GO:0035458//cellular response to interferon-beta;GO:0019221//cytokine-mediated signaling pathway;GO:0045087//innate immune response;GO:0010506//regulation of autophagy	gi|344239073|gb|EGV95176.1|/0/Interferon-inducible GTPase 1 [Cricetulus griseus]
Metabolism of xenobiotics by cytochrome P450	CL523.Contig1_Mf_liverA	-1.2948	Down	-1.08557	Down	-1.386	Down	5181	13728	5710	297.724	121.35	-1.2948	Down	0	0	5181	13728	6413	297.724	140.289	-1.08557	Down	0	0	5181	13728	5178	297.724	113.916	-1.386	Down	0	0	K07413|1|0.0|806|mmu:13095|cytochrome P450, family 2, subfamily C [EC:1.14.14.1]	GO:0005789//endoplasmic reticulum membrane	GO:0046872//metal ion binding;GO:0009055//electron carrier activity;GO:0020037//heme binding;GO:0070330//aromatase activity	GO:0042493//response to drug;GO:0043434//response to peptide hormone stimulus;GO:0017144//drug metabolic process;GO:0010243//response to organic nitrogen;GO:0045471//response to ethanol;GO:0014070//response to organic cyclic compound;GO:0055114//oxidation-reduction process;GO:0032526//response to retinoic acid;GO:0032496//response to lipopolysaccharide	gi|473717|dbj|BAA04555.1|/0/cytochrome P-450 [Mus musculus]
Retinol metabolism	CL523.Contig1_Mf_liverA	-1.2948	Down	-1.08557	Down	-1.386	Down	5181	13728	5710	297.724	121.35	-1.2948	Down	0	0	5181	13728	6413	297.724	140.289	-1.08557	Down	0	0	5181	13728	5178	297.724	113.916	-1.386	Down	0	0	K07413|1|0.0|806|mmu:13095|cytochrome P450, family 2, subfamily C [EC:1.14.14.1]	GO:0005789//endoplasmic reticulum membrane	GO:0046872//metal ion binding;GO:0009055//electron carrier activity;GO:0020037//heme binding;GO:0070330//aromatase activity	GO:0042493//response to drug;GO:0043434//response to peptide hormone stimulus;GO:0017144//drug metabolic process;GO:0010243//response to organic nitrogen;GO:0045471//response to ethanol;GO:0014070//response to organic cyclic compound;GO:0055114//oxidation-reduction process;GO:0032526//response to retinoic acid;GO:0032496//response to lipopolysaccharide	gi|473717|dbj|BAA04555.1|/0/cytochrome P-450 [Mus musculus]
Metabolic pathways	CL523.Contig1_Mf_liverA	-1.2948	Down	-1.08557	Down	-1.386	Down	5181	13728	5710	297.724	121.35	-1.2948	Down	0	0	5181	13728	6413	297.724	140.289	-1.08557	Down	0	0	5181	13728	5178	297.724	113.916	-1.386	Down	0	0	K07413|1|0.0|806|mmu:13095|cytochrome P450, family 2, subfamily C [EC:1.14.14.1]	GO:0005789//endoplasmic reticulum membrane	GO:0046872//metal ion binding;GO:0009055//electron carrier activity;GO:0020037//heme binding;GO:0070330//aromatase activity	GO:0042493//response to drug;GO:0043434//response to peptide hormone stimulus;GO:0017144//drug metabolic process;GO:0010243//response to organic nitrogen;GO:0045471//response to ethanol;GO:0014070//response to organic cyclic compound;GO:0055114//oxidation-reduction process;GO:0032526//response to retinoic acid;GO:0032496//response to lipopolysaccharide	gi|473717|dbj|BAA04555.1|/0/cytochrome P-450 [Mus musculus]
Drug metabolism - cytochrome P450	CL523.Contig1_Mf_liverA	-1.2948	Down	-1.08557	Down	-1.386	Down	5181	13728	5710	297.724	121.35	-1.2948	Down	0	0	5181	13728	6413	297.724	140.289	-1.08557	Down	0	0	5181	13728	5178	297.724	113.916	-1.386	Down	0	0	K07413|1|0.0|806|mmu:13095|cytochrome P450, family 2, subfamily C [EC:1.14.14.1]	GO:0005789//endoplasmic reticulum membrane	GO:0046872//metal ion binding;GO:0009055//electron carrier activity;GO:0020037//heme binding;GO:0070330//aromatase activity	GO:0042493//response to drug;GO:0043434//response to peptide hormone stimulus;GO:0017144//drug metabolic process;GO:0010243//response to organic nitrogen;GO:0045471//response to ethanol;GO:0014070//response to organic cyclic compound;GO:0055114//oxidation-reduction process;GO:0032526//response to retinoic acid;GO:0032496//response to lipopolysaccharide	gi|473717|dbj|BAA04555.1|/0/cytochrome P-450 [Mus musculus]
Arachidonic acid metabolism	CL523.Contig1_Mf_liverA	-1.2948	Down	-1.08557	Down	-1.386	Down	5181	13728	5710	297.724	121.35	-1.2948	Down	0	0	5181	13728	6413	297.724	140.289	-1.08557	Down	0	0	5181	13728	5178	297.724	113.916	-1.386	Down	0	0	K07413|1|0.0|806|mmu:13095|cytochrome P450, family 2, subfamily C [EC:1.14.14.1]	GO:0005789//endoplasmic reticulum membrane	GO:0046872//metal ion binding;GO:0009055//electron carrier activity;GO:0020037//heme binding;GO:0070330//aromatase activity	GO:0042493//response to drug;GO:0043434//response to peptide hormone stimulus;GO:0017144//drug metabolic process;GO:0010243//response to organic nitrogen;GO:0045471//response to ethanol;GO:0014070//response to organic cyclic compound;GO:0055114//oxidation-reduction process;GO:0032526//response to retinoic acid;GO:0032496//response to lipopolysaccharide	gi|473717|dbj|BAA04555.1|/0/cytochrome P-450 [Mus musculus]
Linoleic acid metabolism	CL523.Contig1_Mf_liverA	-1.2948	Down	-1.08557	Down	-1.386	Down	5181	13728	5710	297.724	121.35	-1.2948	Down	0	0	5181	13728	6413	297.724	140.289	-1.08557	Down	0	0	5181	13728	5178	297.724	113.916	-1.386	Down	0	0	K07413|1|0.0|806|mmu:13095|cytochrome P450, family 2, subfamily C [EC:1.14.14.1]	GO:0005789//endoplasmic reticulum membrane	GO:0046872//metal ion binding;GO:0009055//electron carrier activity;GO:0020037//heme binding;GO:0070330//aromatase activity	GO:0042493//response to drug;GO:0043434//response to peptide hormone stimulus;GO:0017144//drug metabolic process;GO:0010243//response to organic nitrogen;GO:0045471//response to ethanol;GO:0014070//response to organic cyclic compound;GO:0055114//oxidation-reduction process;GO:0032526//response to retinoic acid;GO:0032496//response to lipopolysaccharide	gi|473717|dbj|BAA04555.1|/0/cytochrome P-450 [Mus musculus]
Serotonergic synapse	CL523.Contig1_Mf_liverA	-1.2948	Down	-1.08557	Down	-1.386	Down	5181	13728	5710	297.724	121.35	-1.2948	Down	0	0	5181	13728	6413	297.724	140.289	-1.08557	Down	0	0	5181	13728	5178	297.724	113.916	-1.386	Down	0	0	K07413|1|0.0|806|mmu:13095|cytochrome P450, family 2, subfamily C [EC:1.14.14.1]	GO:0005789//endoplasmic reticulum membrane	GO:0046872//metal ion binding;GO:0009055//electron carrier activity;GO:0020037//heme binding;GO:0070330//aromatase activity	GO:0042493//response to drug;GO:0043434//response to peptide hormone stimulus;GO:0017144//drug metabolic process;GO:0010243//response to organic nitrogen;GO:0045471//response to ethanol;GO:0014070//response to organic cyclic compound;GO:0055114//oxidation-reduction process;GO:0032526//response to retinoic acid;GO:0032496//response to lipopolysaccharide	gi|473717|dbj|BAA04555.1|/0/cytochrome P-450 [Mus musculus]
B cell receptor signaling pathway	CL5640.Contig1_Mf_liverA	1.73297	Up	1.23487	Up	1.02065	Up	2292	51	173	2.5002	8.31094	1.73297	Up	2.28e-16	1.51e-14	2292	51	119	2.5002	5.88449	1.23487	Up	1e-07	2.27e-06	2292	51	102	2.5002	5.07251	1.02065	Up	2.29e-05	0.000448836	K12230|1|1e-50|202|aml:100483742|phosphoinositide 3-kinase adapter protein 1	GO:0005829//cytosol;GO:0005886//plasma membrane	GO:0042802//identical protein binding	-	gi|354471186|ref|XP_003497824.1|/7.0128e-50/PREDICTED: phosphoinositide 3-kinase adapter protein 1 [Cricetulus griseus]
Insulin signaling pathway	CL5698.Contig1_Mf_liverA	1.14409	Up	1.31587	Up	1.1665	Up	1712	47	106	3.08471	6.81743	1.14409	Up	2.75e-06	6.46e-05	1712	47	116	3.08471	7.67946	1.31587	Up	3.3e-08	7.89e-07	1712	47	104	3.08471	6.92415	1.1665	Up	1.89e-06	4.53e-05	K07194|1|7e-131|468|ptr:740809|Ras homolog gene family, member Q	GO:0005884//actin filament;GO:0005829//cytosol;GO:0045121//membrane raft;GO:0005886//plasma membrane;GO:0016021//integral to membrane;GO:0005789//endoplasmic reticulum membrane	GO:0005525//GTP binding;GO:0032427//GBD domain binding;GO:0005522//profilin binding;GO:0004307//ethanolaminephosphotransferase activity;GO:0003924//GTPase activity	GO:0032956//regulation of actin cytoskeleton organization;GO:0046326//positive regulation of glucose import;GO:0030866//cortical actin cytoskeleton organization;GO:0090005//negative regulation of establishment of protein localization to plasma membrane;GO:0016254//preassembly of GPI anchor in ER membrane;GO:0006501//C-terminal protein lipidation;GO:0045944//positive regulation of transcription fr…	gi|148706671|gb|EDL38618.1|/1.35378e-132/ras homolog gene family, member Q [Mus musculus]
Bile secretion	CL5951.Contig1_Mf_liverA	-3.98343	Down	-9.86124	Down	-3.93354	Down	749	62	4	9.301	0.588026	-3.98343	Down	6.06e-15	3.62e-13	749	62	0	9.301	0.01	-9.86124	Down	2.85e-19	1.61e-17	749	62	4	9.301	0.608717	-3.93354	Down	1.69e-14	9.23e-13	K06478|1|5e-39|161|acs:100563672|protein tyrosine phosphatase, receptor type, C [EC:3.1.3.48];K11849|2|2e-38|159|acs:100555596|ubiquitin carboxyl-terminal hydrolase 25/28 [EC:3.1.2.15];K05658|3|3e-09|62.4|hmg:100213972|ATP-binding cassette, subfamily B (MDR/TAP), member 1;K04559|4|5e-06|52.0|xtr:100496371|huntingtin interacting protein 1	-	-	-	gi|45478104|gb|AAS66223.1|/1.05887e-106/LRRG00132 [Rattus norvegicus]
Cell adhesion molecules (CAMs)	CL5951.Contig1_Mf_liverA	-3.98343	Down	-9.86124	Down	-3.93354	Down	749	62	4	9.301	0.588026	-3.98343	Down	6.06e-15	3.62e-13	749	62	0	9.301	0.01	-9.86124	Down	2.85e-19	1.61e-17	749	62	4	9.301	0.608717	-3.93354	Down	1.69e-14	9.23e-13	K06478|1|5e-39|161|acs:100563672|protein tyrosine phosphatase, receptor type, C [EC:3.1.3.48];K11849|2|2e-38|159|acs:100555596|ubiquitin carboxyl-terminal hydrolase 25/28 [EC:3.1.2.15];K05658|3|3e-09|62.4|hmg:100213972|ATP-binding cassette, subfamily B (MDR/TAP), member 1;K04559|4|5e-06|52.0|xtr:100496371|huntingtin interacting protein 1	-	-	-	gi|45478104|gb|AAS66223.1|/1.05887e-106/LRRG00132 [Rattus norvegicus]
Primary immunodeficiency	CL5951.Contig1_Mf_liverA	-3.98343	Down	-9.86124	Down	-3.93354	Down	749	62	4	9.301	0.588026	-3.98343	Down	6.06e-15	3.62e-13	749	62	0	9.301	0.01	-9.86124	Down	2.85e-19	1.61e-17	749	62	4	9.301	0.608717	-3.93354	Down	1.69e-14	9.23e-13	K06478|1|5e-39|161|acs:100563672|protein tyrosine phosphatase, receptor type, C [EC:3.1.3.48];K11849|2|2e-38|159|acs:100555596|ubiquitin carboxyl-terminal hydrolase 25/28 [EC:3.1.2.15];K05658|3|3e-09|62.4|hmg:100213972|ATP-binding cassette, subfamily B (MDR/TAP), member 1;K04559|4|5e-06|52.0|xtr:100496371|huntingtin interacting protein 1	-	-	-	gi|45478104|gb|AAS66223.1|/1.05887e-106/LRRG00132 [Rattus norvegicus]
Fc gamma R-mediated phagocytosis	CL5951.Contig1_Mf_liverA	-3.98343	Down	-9.86124	Down	-3.93354	Down	749	62	4	9.301	0.588026	-3.98343	Down	6.06e-15	3.62e-13	749	62	0	9.301	0.01	-9.86124	Down	2.85e-19	1.61e-17	749	62	4	9.301	0.608717	-3.93354	Down	1.69e-14	9.23e-13	K06478|1|5e-39|161|acs:100563672|protein tyrosine phosphatase, receptor type, C [EC:3.1.3.48];K11849|2|2e-38|159|acs:100555596|ubiquitin carboxyl-terminal hydrolase 25/28 [EC:3.1.2.15];K05658|3|3e-09|62.4|hmg:100213972|ATP-binding cassette, subfamily B (MDR/TAP), member 1;K04559|4|5e-06|52.0|xtr:100496371|huntingtin interacting protein 1	-	-	-	gi|45478104|gb|AAS66223.1|/1.05887e-106/LRRG00132 [Rattus norvegicus]
T cell receptor signaling pathway	CL5951.Contig1_Mf_liverA	-3.98343	Down	-9.86124	Down	-3.93354	Down	749	62	4	9.301	0.588026	-3.98343	Down	6.06e-15	3.62e-13	749	62	0	9.301	0.01	-9.86124	Down	2.85e-19	1.61e-17	749	62	4	9.301	0.608717	-3.93354	Down	1.69e-14	9.23e-13	K06478|1|5e-39|161|acs:100563672|protein tyrosine phosphatase, receptor type, C [EC:3.1.3.48];K11849|2|2e-38|159|acs:100555596|ubiquitin carboxyl-terminal hydrolase 25/28 [EC:3.1.2.15];K05658|3|3e-09|62.4|hmg:100213972|ATP-binding cassette, subfamily B (MDR/TAP), member 1;K04559|4|5e-06|52.0|xtr:100496371|huntingtin interacting protein 1	-	-	-	gi|45478104|gb|AAS66223.1|/1.05887e-106/LRRG00132 [Rattus norvegicus]
ABC transporters	CL5951.Contig1_Mf_liverA	-3.98343	Down	-9.86124	Down	-3.93354	Down	749	62	4	9.301	0.588026	-3.98343	Down	6.06e-15	3.62e-13	749	62	0	9.301	0.01	-9.86124	Down	2.85e-19	1.61e-17	749	62	4	9.301	0.608717	-3.93354	Down	1.69e-14	9.23e-13	K06478|1|5e-39|161|acs:100563672|protein tyrosine phosphatase, receptor type, C [EC:3.1.3.48];K11849|2|2e-38|159|acs:100555596|ubiquitin carboxyl-terminal hydrolase 25/28 [EC:3.1.2.15];K05658|3|3e-09|62.4|hmg:100213972|ATP-binding cassette, subfamily B (MDR/TAP), member 1;K04559|4|5e-06|52.0|xtr:100496371|huntingtin interacting protein 1	-	-	-	gi|45478104|gb|AAS66223.1|/1.05887e-106/LRRG00132 [Rattus norvegicus]
Huntington's disease	CL5951.Contig1_Mf_liverA	-3.98343	Down	-9.86124	Down	-3.93354	Down	749	62	4	9.301	0.588026	-3.98343	Down	6.06e-15	3.62e-13	749	62	0	9.301	0.01	-9.86124	Down	2.85e-19	1.61e-17	749	62	4	9.301	0.608717	-3.93354	Down	1.69e-14	9.23e-13	K06478|1|5e-39|161|acs:100563672|protein tyrosine phosphatase, receptor type, C [EC:3.1.3.48];K11849|2|2e-38|159|acs:100555596|ubiquitin carboxyl-terminal hydrolase 25/28 [EC:3.1.2.15];K05658|3|3e-09|62.4|hmg:100213972|ATP-binding cassette, subfamily B (MDR/TAP), member 1;K04559|4|5e-06|52.0|xtr:100496371|huntingtin interacting protein 1	-	-	-	gi|45478104|gb|AAS66223.1|/1.05887e-106/LRRG00132 [Rattus norvegicus]
Phagosome	CL5978.Contig2_Mf_liverA	3.90487	Up	3.91937	Up	4.52618	Up	2656	7	107	0.296135	4.43582	3.90487	Up	6.24e-24	5.98e-22	2656	7	105	0.296135	4.48062	3.91937	Up	5.17e-24	3.69e-22	2656	7	159	0.296135	6.82348	4.52618	Up	2.35e-39	3.3e-37	K03254|1|2e-07|59.3|xtr:100124719|translation initiation factor 3 subunit A;K12478|2|2e-07|58.9|cbr:CBG06689|early endosome antigen 1;K06106|3|3e-07|58.5|api:100168801|cortactin	GO:0031410//cytoplasmic vesicle;GO:0020005//symbiont-containing vacuole membrane	-	GO:0071222//cellular response to lipopolysaccharide;GO:0051856//adhesion to symbiont;GO:0071346//cellular response to interferon-gamma;GO:0035458//cellular response to interferon-beta;GO:0042832//defense response to protozoan;GO:0050830//defense response to Gram-positive bacterium	gi|344236878|gb|EGV92981.1|/0/Guanylate-binding protein 6 [Cricetulus griseus]
Tuberculosis	CL5978.Contig2_Mf_liverA	3.90487	Up	3.91937	Up	4.52618	Up	2656	7	107	0.296135	4.43582	3.90487	Up	6.24e-24	5.98e-22	2656	7	105	0.296135	4.48062	3.91937	Up	5.17e-24	3.69e-22	2656	7	159	0.296135	6.82348	4.52618	Up	2.35e-39	3.3e-37	K03254|1|2e-07|59.3|xtr:100124719|translation initiation factor 3 subunit A;K12478|2|2e-07|58.9|cbr:CBG06689|early endosome antigen 1;K06106|3|3e-07|58.5|api:100168801|cortactin	GO:0031410//cytoplasmic vesicle;GO:0020005//symbiont-containing vacuole membrane	-	GO:0071222//cellular response to lipopolysaccharide;GO:0051856//adhesion to symbiont;GO:0071346//cellular response to interferon-gamma;GO:0035458//cellular response to interferon-beta;GO:0042832//defense response to protozoan;GO:0050830//defense response to Gram-positive bacterium	gi|344236878|gb|EGV92981.1|/0/Guanylate-binding protein 6 [Cricetulus griseus]
Endocytosis	CL5978.Contig2_Mf_liverA	3.90487	Up	3.91937	Up	4.52618	Up	2656	7	107	0.296135	4.43582	3.90487	Up	6.24e-24	5.98e-22	2656	7	105	0.296135	4.48062	3.91937	Up	5.17e-24	3.69e-22	2656	7	159	0.296135	6.82348	4.52618	Up	2.35e-39	3.3e-37	K03254|1|2e-07|59.3|xtr:100124719|translation initiation factor 3 subunit A;K12478|2|2e-07|58.9|cbr:CBG06689|early endosome antigen 1;K06106|3|3e-07|58.5|api:100168801|cortactin	GO:0031410//cytoplasmic vesicle;GO:0020005//symbiont-containing vacuole membrane	-	GO:0071222//cellular response to lipopolysaccharide;GO:0051856//adhesion to symbiont;GO:0071346//cellular response to interferon-gamma;GO:0035458//cellular response to interferon-beta;GO:0042832//defense response to protozoan;GO:0050830//defense response to Gram-positive bacterium	gi|344236878|gb|EGV92981.1|/0/Guanylate-binding protein 6 [Cricetulus griseus]
Pathogenic Escherichia coli infection	CL5978.Contig2_Mf_liverA	3.90487	Up	3.91937	Up	4.52618	Up	2656	7	107	0.296135	4.43582	3.90487	Up	6.24e-24	5.98e-22	2656	7	105	0.296135	4.48062	3.91937	Up	5.17e-24	3.69e-22	2656	7	159	0.296135	6.82348	4.52618	Up	2.35e-39	3.3e-37	K03254|1|2e-07|59.3|xtr:100124719|translation initiation factor 3 subunit A;K12478|2|2e-07|58.9|cbr:CBG06689|early endosome antigen 1;K06106|3|3e-07|58.5|api:100168801|cortactin	GO:0031410//cytoplasmic vesicle;GO:0020005//symbiont-containing vacuole membrane	-	GO:0071222//cellular response to lipopolysaccharide;GO:0051856//adhesion to symbiont;GO:0071346//cellular response to interferon-gamma;GO:0035458//cellular response to interferon-beta;GO:0042832//defense response to protozoan;GO:0050830//defense response to Gram-positive bacterium	gi|344236878|gb|EGV92981.1|/0/Guanylate-binding protein 6 [Cricetulus griseus]
Shigellosis	CL5978.Contig2_Mf_liverA	3.90487	Up	3.91937	Up	4.52618	Up	2656	7	107	0.296135	4.43582	3.90487	Up	6.24e-24	5.98e-22	2656	7	105	0.296135	4.48062	3.91937	Up	5.17e-24	3.69e-22	2656	7	159	0.296135	6.82348	4.52618	Up	2.35e-39	3.3e-37	K03254|1|2e-07|59.3|xtr:100124719|translation initiation factor 3 subunit A;K12478|2|2e-07|58.9|cbr:CBG06689|early endosome antigen 1;K06106|3|3e-07|58.5|api:100168801|cortactin	GO:0031410//cytoplasmic vesicle;GO:0020005//symbiont-containing vacuole membrane	-	GO:0071222//cellular response to lipopolysaccharide;GO:0051856//adhesion to symbiont;GO:0071346//cellular response to interferon-gamma;GO:0035458//cellular response to interferon-beta;GO:0042832//defense response to protozoan;GO:0050830//defense response to Gram-positive bacterium	gi|344236878|gb|EGV92981.1|/0/Guanylate-binding protein 6 [Cricetulus griseus]
Bacterial invasion of epithelial cells	CL5978.Contig2_Mf_liverA	3.90487	Up	3.91937	Up	4.52618	Up	2656	7	107	0.296135	4.43582	3.90487	Up	6.24e-24	5.98e-22	2656	7	105	0.296135	4.48062	3.91937	Up	5.17e-24	3.69e-22	2656	7	159	0.296135	6.82348	4.52618	Up	2.35e-39	3.3e-37	K03254|1|2e-07|59.3|xtr:100124719|translation initiation factor 3 subunit A;K12478|2|2e-07|58.9|cbr:CBG06689|early endosome antigen 1;K06106|3|3e-07|58.5|api:100168801|cortactin	GO:0031410//cytoplasmic vesicle;GO:0020005//symbiont-containing vacuole membrane	-	GO:0071222//cellular response to lipopolysaccharide;GO:0051856//adhesion to symbiont;GO:0071346//cellular response to interferon-gamma;GO:0035458//cellular response to interferon-beta;GO:0042832//defense response to protozoan;GO:0050830//defense response to Gram-positive bacterium	gi|344236878|gb|EGV92981.1|/0/Guanylate-binding protein 6 [Cricetulus griseus]
RNA transport	CL5978.Contig2_Mf_liverA	3.90487	Up	3.91937	Up	4.52618	Up	2656	7	107	0.296135	4.43582	3.90487	Up	6.24e-24	5.98e-22	2656	7	105	0.296135	4.48062	3.91937	Up	5.17e-24	3.69e-22	2656	7	159	0.296135	6.82348	4.52618	Up	2.35e-39	3.3e-37	K03254|1|2e-07|59.3|xtr:100124719|translation initiation factor 3 subunit A;K12478|2|2e-07|58.9|cbr:CBG06689|early endosome antigen 1;K06106|3|3e-07|58.5|api:100168801|cortactin	GO:0031410//cytoplasmic vesicle;GO:0020005//symbiont-containing vacuole membrane	-	GO:0071222//cellular response to lipopolysaccharide;GO:0051856//adhesion to symbiont;GO:0071346//cellular response to interferon-gamma;GO:0035458//cellular response to interferon-beta;GO:0042832//defense response to protozoan;GO:0050830//defense response to Gram-positive bacterium	gi|344236878|gb|EGV92981.1|/0/Guanylate-binding protein 6 [Cricetulus griseus]
Tight junction	CL5978.Contig2_Mf_liverA	3.90487	Up	3.91937	Up	4.52618	Up	2656	7	107	0.296135	4.43582	3.90487	Up	6.24e-24	5.98e-22	2656	7	105	0.296135	4.48062	3.91937	Up	5.17e-24	3.69e-22	2656	7	159	0.296135	6.82348	4.52618	Up	2.35e-39	3.3e-37	K03254|1|2e-07|59.3|xtr:100124719|translation initiation factor 3 subunit A;K12478|2|2e-07|58.9|cbr:CBG06689|early endosome antigen 1;K06106|3|3e-07|58.5|api:100168801|cortactin	GO:0031410//cytoplasmic vesicle;GO:0020005//symbiont-containing vacuole membrane	-	GO:0071222//cellular response to lipopolysaccharide;GO:0051856//adhesion to symbiont;GO:0071346//cellular response to interferon-gamma;GO:0035458//cellular response to interferon-beta;GO:0042832//defense response to protozoan;GO:0050830//defense response to Gram-positive bacterium	gi|344236878|gb|EGV92981.1|/0/Guanylate-binding protein 6 [Cricetulus griseus]
Starch and sucrose metabolism	CL848.Contig2_Mf_liverA	-2.4622	Down	-1.49448	Down	-2.41231	Down	2457	54	10	2.4695	0.44814	-2.4622	Down	7.39e-09	2.57e-07	2457	54	19	2.4695	0.876446	-1.49448	Down	3.96e-05	0.000586887	2457	54	10	2.4695	0.463908	-2.41231	Down	1.62e-08	5.21e-07	K00693|1|0.0|793|mmu:232493|glycogen(starch) synthase [EC:2.4.1.11]	GO:0005829//cytosol;GO:0030864//cortical actin cytoskeleton;GO:0043265//ectoplasm	GO:0005536//glucose binding;GO:0004373//glycogen (starch) synthase activity;GO:0042803//protein homodimerization activity	GO:0009749//response to glucose stimulus;GO:0006006//glucose metabolic process;GO:0044281//small molecule metabolic process;GO:0005978//glycogen biosynthetic process	gi|188035875|ref|NP_663547.2|/0/glycogen [starch] synthase, liver [Mus musculus]
Insulin signaling pathway	CL848.Contig2_Mf_liverA	-2.4622	Down	-1.49448	Down	-2.41231	Down	2457	54	10	2.4695	0.44814	-2.4622	Down	7.39e-09	2.57e-07	2457	54	19	2.4695	0.876446	-1.49448	Down	3.96e-05	0.000586887	2457	54	10	2.4695	0.463908	-2.41231	Down	1.62e-08	5.21e-07	K00693|1|0.0|793|mmu:232493|glycogen(starch) synthase [EC:2.4.1.11]	GO:0005829//cytosol;GO:0030864//cortical actin cytoskeleton;GO:0043265//ectoplasm	GO:0005536//glucose binding;GO:0004373//glycogen (starch) synthase activity;GO:0042803//protein homodimerization activity	GO:0009749//response to glucose stimulus;GO:0006006//glucose metabolic process;GO:0044281//small molecule metabolic process;GO:0005978//glycogen biosynthetic process	gi|188035875|ref|NP_663547.2|/0/glycogen [starch] synthase, liver [Mus musculus]
Metabolic pathways	NM_001100182	-1.04013	Down	-1.61654	Down	-1.17665	Down	1944	133	66	7.68733	3.73823	-1.04013	Down	8.48e-07	2.17e-05	1944	133	43	7.68733	2.50697	-1.61654	Down	6.58e-12	2.34e-10	1944	133	58	7.68733	3.4007	-1.17665	Down	7.24e-08	2.13e-06	K07418|1|0.0|794|rno:313375|cytochrome P450, family 2, subfamily J [EC:1.14.14.1]	GO:0043231//intracellular membrane-bounded organelle;GO:0031090//organelle membrane;GO:0042598	GO:0016653//oxidoreductase activity, acting on NADH or NADPH, heme protein as acceptor;GO:0008392//arachidonic acid epoxygenase activity;GO:0016712//oxidoreductase activity, acting on paired donors, with incorporation or reduction of molecular oxygen, reduced flavin or flavoprotein as one donor, and incorporation of one atom of oxygen;GO:0005506//iron ion binding	GO:0019369//arachidonic acid metabolic process;GO:0016101//diterpenoid metabolic process;GO:0001676//long-chain fatty acid metabolic process;GO:0010033//response to organic substance	gi|154147742|ref|NP_001093652.1|/0/cytochrome P450, family 2, subfamily j, polypeptide 12, pseudogene [Mus musculus]
Arachidonic acid metabolism	NM_001100182	-1.04013	Down	-1.61654	Down	-1.17665	Down	1944	133	66	7.68733	3.73823	-1.04013	Down	8.48e-07	2.17e-05	1944	133	43	7.68733	2.50697	-1.61654	Down	6.58e-12	2.34e-10	1944	133	58	7.68733	3.4007	-1.17665	Down	7.24e-08	2.13e-06	K07418|1|0.0|794|rno:313375|cytochrome P450, family 2, subfamily J [EC:1.14.14.1]	GO:0043231//intracellular membrane-bounded organelle;GO:0031090//organelle membrane;GO:0042598	GO:0016653//oxidoreductase activity, acting on NADH or NADPH, heme protein as acceptor;GO:0008392//arachidonic acid epoxygenase activity;GO:0016712//oxidoreductase activity, acting on paired donors, with incorporation or reduction of molecular oxygen, reduced flavin or flavoprotein as one donor, and incorporation of one atom of oxygen;GO:0005506//iron ion binding	GO:0019369//arachidonic acid metabolic process;GO:0016101//diterpenoid metabolic process;GO:0001676//long-chain fatty acid metabolic process;GO:0010033//response to organic substance	gi|154147742|ref|NP_001093652.1|/0/cytochrome P450, family 2, subfamily j, polypeptide 12, pseudogene [Mus musculus]
Linoleic acid metabolism	NM_001100182	-1.04013	Down	-1.61654	Down	-1.17665	Down	1944	133	66	7.68733	3.73823	-1.04013	Down	8.48e-07	2.17e-05	1944	133	43	7.68733	2.50697	-1.61654	Down	6.58e-12	2.34e-10	1944	133	58	7.68733	3.4007	-1.17665	Down	7.24e-08	2.13e-06	K07418|1|0.0|794|rno:313375|cytochrome P450, family 2, subfamily J [EC:1.14.14.1]	GO:0043231//intracellular membrane-bounded organelle;GO:0031090//organelle membrane;GO:0042598	GO:0016653//oxidoreductase activity, acting on NADH or NADPH, heme protein as acceptor;GO:0008392//arachidonic acid epoxygenase activity;GO:0016712//oxidoreductase activity, acting on paired donors, with incorporation or reduction of molecular oxygen, reduced flavin or flavoprotein as one donor, and incorporation of one atom of oxygen;GO:0005506//iron ion binding	GO:0019369//arachidonic acid metabolic process;GO:0016101//diterpenoid metabolic process;GO:0001676//long-chain fatty acid metabolic process;GO:0010033//response to organic substance	gi|154147742|ref|NP_001093652.1|/0/cytochrome P450, family 2, subfamily j, polypeptide 12, pseudogene [Mus musculus]
Serotonergic synapse	NM_001100182	-1.04013	Down	-1.61654	Down	-1.17665	Down	1944	133	66	7.68733	3.73823	-1.04013	Down	8.48e-07	2.17e-05	1944	133	43	7.68733	2.50697	-1.61654	Down	6.58e-12	2.34e-10	1944	133	58	7.68733	3.4007	-1.17665	Down	7.24e-08	2.13e-06	K07418|1|0.0|794|rno:313375|cytochrome P450, family 2, subfamily J [EC:1.14.14.1]	GO:0043231//intracellular membrane-bounded organelle;GO:0031090//organelle membrane;GO:0042598	GO:0016653//oxidoreductase activity, acting on NADH or NADPH, heme protein as acceptor;GO:0008392//arachidonic acid epoxygenase activity;GO:0016712//oxidoreductase activity, acting on paired donors, with incorporation or reduction of molecular oxygen, reduced flavin or flavoprotein as one donor, and incorporation of one atom of oxygen;GO:0005506//iron ion binding	GO:0019369//arachidonic acid metabolic process;GO:0016101//diterpenoid metabolic process;GO:0001676//long-chain fatty acid metabolic process;GO:0010033//response to organic substance	gi|154147742|ref|NP_001093652.1|/0/cytochrome P450, family 2, subfamily j, polypeptide 12, pseudogene [Mus musculus]
Retinol metabolism	NM_007811	1.2501	Up	2.30793	Up	3.35694	Up	1781	110	267	6.93983	16.5069	1.2501	Up	1.21e-15	7.59e-14	1781	110	540	6.93983	34.3642	2.30793	Up	4.61e-70	9.82e-68	1781	110	1111	6.93983	71.1029	3.35694	Up	3.45e-212	2.16e-209	K07437|1|0.0|963|mmu:13082|cytochrome P450, family 26, subfamily A	GO:0043231//intracellular membrane-bounded organelle;GO:0031090//organelle membrane;GO:0042598	GO:0005501//retinoid binding;GO:0004497//monooxygenase activity;GO:0005506//iron ion binding	GO:0003002//regionalization;GO:0030522//intracellular receptor mediated signaling pathway;GO:0009968//negative regulation of signal transduction;GO:0001523//retinoid metabolic process;GO:0007399//nervous system development;GO:0014031//mesenchymal cell development;GO:0042363	gi|178057351|ref|NP_031837.2|/0/cytochrome P450 26A1 [Mus musculus]
Tuberculosis	NM_009883	2.14069	Up	2.44247	Up	1.52315	Up	1507	18	81	1.34208	5.91821	2.14069	Up	1.18e-10	4.98e-09	1507	18	97	1.34208	7.29516	2.44247	Up	1.16e-14	5.08e-13	1507	18	51	1.34208	3.85739	1.52315	Up	4.55e-05	0.000842254	K10048|1|2e-92|340|mmu:12608|CCAAT/enhancer binding protein (C/EBP), beta	GO:0000785//chromatin;GO:0034399//nuclear periphery	GO:0000981//sequence-specific DNA binding RNA polymerase II transcription factor activity;GO:0046983//protein dimerization activity;GO:0042802//identical protein binding;GO:0035258//steroid hormone receptor binding;GO:0003677//DNA binding	GO:0032675//regulation of interleukin-6 production;GO:0006357//regulation of transcription from RNA polymerase II promoter;GO:0050673//epithelial cell proliferation;GO:0045444//fat cell differentiation;GO:0012502//induction of programmed cell death;GO:0030855//epithelial cell differentiation;GO:0002237//response to molecule of bacterial origin;GO:0043066//negative regulation of apoptotic process;…	gi|6753404|ref|NP_034013.1|/1.58718e-91/CCAAT/enhancer-binding protein beta [Mus musculus]
Transcriptional misregulation in cancer	NM_009883	2.14069	Up	2.44247	Up	1.52315	Up	1507	18	81	1.34208	5.91821	2.14069	Up	1.18e-10	4.98e-09	1507	18	97	1.34208	7.29516	2.44247	Up	1.16e-14	5.08e-13	1507	18	51	1.34208	3.85739	1.52315	Up	4.55e-05	0.000842254	K10048|1|2e-92|340|mmu:12608|CCAAT/enhancer binding protein (C/EBP), beta	GO:0000785//chromatin;GO:0034399//nuclear periphery	GO:0000981//sequence-specific DNA binding RNA polymerase II transcription factor activity;GO:0046983//protein dimerization activity;GO:0042802//identical protein binding;GO:0035258//steroid hormone receptor binding;GO:0003677//DNA binding	GO:0032675//regulation of interleukin-6 production;GO:0006357//regulation of transcription from RNA polymerase II promoter;GO:0050673//epithelial cell proliferation;GO:0045444//fat cell differentiation;GO:0012502//induction of programmed cell death;GO:0030855//epithelial cell differentiation;GO:0002237//response to molecule of bacterial origin;GO:0043066//negative regulation of apoptotic process;…	gi|6753404|ref|NP_034013.1|/1.58718e-91/CCAAT/enhancer-binding protein beta [Mus musculus]
Amoebiasis	NM_010233	3.41371	Up	2.1824	Up	3.57524	Up	8312	8	87	0.108144	1.15248	3.41371	Up	8.24e-18	5.84e-16	8312	8	36	0.108144	0.490878	2.1824	Up	1.35e-05	0.000219453	8312	8	94	0.108144	1.28902	3.57524	Up	2.73e-20	2.04e-18	K05717|1|0.0|4886|mmu:14268|fibronectin 1	GO:0044459//plasma membrane part;GO:0005615//extracellular space;GO:0044444//cytoplasmic part;GO:0005578//proteinaceous extracellular matrix	GO:0008047//enzyme activator activity;GO:0046914//transition metal ion binding;GO:0019899//enzyme binding;GO:0005539//glycosaminoglycan binding;GO:0005198//structural molecule activity	GO:0065008;GO:0043062//extracellular structure organization;GO:0002526//acute inflammatory response;GO:0048646//anatomical structure formation involved in morphogenesis;GO:0034329//cell junction assembly;GO:0051345//positive regulation of hydrolase activity;GO:0043066//negative regulation of apoptotic process;GO:0031589//cell-substrate adhesion;GO:0006464//cellular protein modification process;GO…	gi|46849812|ref|NP_034363.1|/0/fibronectin precursor [Mus musculus]
ECM-receptor interaction	NM_010233	3.41371	Up	2.1824	Up	3.57524	Up	8312	8	87	0.108144	1.15248	3.41371	Up	8.24e-18	5.84e-16	8312	8	36	0.108144	0.490878	2.1824	Up	1.35e-05	0.000219453	8312	8	94	0.108144	1.28902	3.57524	Up	2.73e-20	2.04e-18	K05717|1|0.0|4886|mmu:14268|fibronectin 1	GO:0044459//plasma membrane part;GO:0005615//extracellular space;GO:0044444//cytoplasmic part;GO:0005578//proteinaceous extracellular matrix	GO:0008047//enzyme activator activity;GO:0046914//transition metal ion binding;GO:0019899//enzyme binding;GO:0005539//glycosaminoglycan binding;GO:0005198//structural molecule activity	GO:0065008;GO:0043062//extracellular structure organization;GO:0002526//acute inflammatory response;GO:0048646//anatomical structure formation involved in morphogenesis;GO:0034329//cell junction assembly;GO:0051345//positive regulation of hydrolase activity;GO:0043066//negative regulation of apoptotic process;GO:0031589//cell-substrate adhesion;GO:0006464//cellular protein modification process;GO…	gi|46849812|ref|NP_034363.1|/0/fibronectin precursor [Mus musculus]
Focal adhesion	NM_010233	3.41371	Up	2.1824	Up	3.57524	Up	8312	8	87	0.108144	1.15248	3.41371	Up	8.24e-18	5.84e-16	8312	8	36	0.108144	0.490878	2.1824	Up	1.35e-05	0.000219453	8312	8	94	0.108144	1.28902	3.57524	Up	2.73e-20	2.04e-18	K05717|1|0.0|4886|mmu:14268|fibronectin 1	GO:0044459//plasma membrane part;GO:0005615//extracellular space;GO:0044444//cytoplasmic part;GO:0005578//proteinaceous extracellular matrix	GO:0008047//enzyme activator activity;GO:0046914//transition metal ion binding;GO:0019899//enzyme binding;GO:0005539//glycosaminoglycan binding;GO:0005198//structural molecule activity	GO:0065008;GO:0043062//extracellular structure organization;GO:0002526//acute inflammatory response;GO:0048646//anatomical structure formation involved in morphogenesis;GO:0034329//cell junction assembly;GO:0051345//positive regulation of hydrolase activity;GO:0043066//negative regulation of apoptotic process;GO:0031589//cell-substrate adhesion;GO:0006464//cellular protein modification process;GO…	gi|46849812|ref|NP_034363.1|/0/fibronectin precursor [Mus musculus]
Pathways in cancer	NM_010233	3.41371	Up	2.1824	Up	3.57524	Up	8312	8	87	0.108144	1.15248	3.41371	Up	8.24e-18	5.84e-16	8312	8	36	0.108144	0.490878	2.1824	Up	1.35e-05	0.000219453	8312	8	94	0.108144	1.28902	3.57524	Up	2.73e-20	2.04e-18	K05717|1|0.0|4886|mmu:14268|fibronectin 1	GO:0044459//plasma membrane part;GO:0005615//extracellular space;GO:0044444//cytoplasmic part;GO:0005578//proteinaceous extracellular matrix	GO:0008047//enzyme activator activity;GO:0046914//transition metal ion binding;GO:0019899//enzyme binding;GO:0005539//glycosaminoglycan binding;GO:0005198//structural molecule activity	GO:0065008;GO:0043062//extracellular structure organization;GO:0002526//acute inflammatory response;GO:0048646//anatomical structure formation involved in morphogenesis;GO:0034329//cell junction assembly;GO:0051345//positive regulation of hydrolase activity;GO:0043066//negative regulation of apoptotic process;GO:0031589//cell-substrate adhesion;GO:0006464//cellular protein modification process;GO…	gi|46849812|ref|NP_034363.1|/0/fibronectin precursor [Mus musculus]
Small cell lung cancer	NM_010233	3.41371	Up	2.1824	Up	3.57524	Up	8312	8	87	0.108144	1.15248	3.41371	Up	8.24e-18	5.84e-16	8312	8	36	0.108144	0.490878	2.1824	Up	1.35e-05	0.000219453	8312	8	94	0.108144	1.28902	3.57524	Up	2.73e-20	2.04e-18	K05717|1|0.0|4886|mmu:14268|fibronectin 1	GO:0044459//plasma membrane part;GO:0005615//extracellular space;GO:0044444//cytoplasmic part;GO:0005578//proteinaceous extracellular matrix	GO:0008047//enzyme activator activity;GO:0046914//transition metal ion binding;GO:0019899//enzyme binding;GO:0005539//glycosaminoglycan binding;GO:0005198//structural molecule activity	GO:0065008;GO:0043062//extracellular structure organization;GO:0002526//acute inflammatory response;GO:0048646//anatomical structure formation involved in morphogenesis;GO:0034329//cell junction assembly;GO:0051345//positive regulation of hydrolase activity;GO:0043066//negative regulation of apoptotic process;GO:0031589//cell-substrate adhesion;GO:0006464//cellular protein modification process;GO…	gi|46849812|ref|NP_034363.1|/0/fibronectin precursor [Mus musculus]
Bacterial invasion of epithelial cells	NM_010233	3.41371	Up	2.1824	Up	3.57524	Up	8312	8	87	0.108144	1.15248	3.41371	Up	8.24e-18	5.84e-16	8312	8	36	0.108144	0.490878	2.1824	Up	1.35e-05	0.000219453	8312	8	94	0.108144	1.28902	3.57524	Up	2.73e-20	2.04e-18	K05717|1|0.0|4886|mmu:14268|fibronectin 1	GO:0044459//plasma membrane part;GO:0005615//extracellular space;GO:0044444//cytoplasmic part;GO:0005578//proteinaceous extracellular matrix	GO:0008047//enzyme activator activity;GO:0046914//transition metal ion binding;GO:0019899//enzyme binding;GO:0005539//glycosaminoglycan binding;GO:0005198//structural molecule activity	GO:0065008;GO:0043062//extracellular structure organization;GO:0002526//acute inflammatory response;GO:0048646//anatomical structure formation involved in morphogenesis;GO:0034329//cell junction assembly;GO:0051345//positive regulation of hydrolase activity;GO:0043066//negative regulation of apoptotic process;GO:0031589//cell-substrate adhesion;GO:0006464//cellular protein modification process;GO…	gi|46849812|ref|NP_034363.1|/0/fibronectin precursor [Mus musculus]
Regulation of actin cytoskeleton	NM_010233	3.41371	Up	2.1824	Up	3.57524	Up	8312	8	87	0.108144	1.15248	3.41371	Up	8.24e-18	5.84e-16	8312	8	36	0.108144	0.490878	2.1824	Up	1.35e-05	0.000219453	8312	8	94	0.108144	1.28902	3.57524	Up	2.73e-20	2.04e-18	K05717|1|0.0|4886|mmu:14268|fibronectin 1	GO:0044459//plasma membrane part;GO:0005615//extracellular space;GO:0044444//cytoplasmic part;GO:0005578//proteinaceous extracellular matrix	GO:0008047//enzyme activator activity;GO:0046914//transition metal ion binding;GO:0019899//enzyme binding;GO:0005539//glycosaminoglycan binding;GO:0005198//structural molecule activity	GO:0065008;GO:0043062//extracellular structure organization;GO:0002526//acute inflammatory response;GO:0048646//anatomical structure formation involved in morphogenesis;GO:0034329//cell junction assembly;GO:0051345//positive regulation of hydrolase activity;GO:0043066//negative regulation of apoptotic process;GO:0031589//cell-substrate adhesion;GO:0006464//cellular protein modification process;GO…	gi|46849812|ref|NP_034363.1|/0/fibronectin precursor [Mus musculus]
Allograft rejection	NM_010378	2.86832	Up	2.95915	Up	2.16449	Up	1084	31	231	3.21331	23.464	2.86832	Up	2.38e-38	3.61e-36	1084	31	239	3.21331	24.9888	2.95915	Up	1.32e-41	1.64e-39	1084	31	137	3.21331	14.4055	2.16449	Up	1.19e-17	7.74e-16	K06752|1|4e-137|488|mmu:14960|major histocompatibility complex, class II	GO:0031224//intrinsic to membrane;GO:0000323//lytic vacuole;GO:0042611;GO:0009986//cell surface	GO:0003823//antigen binding	GO:0002478;GO:0045580//regulation of T cell differentiation	gi|31981716|ref|NP_034508.2|/2.96317e-136/histocompatibility 2, class II antigen A, alpha precursor [Mus musculus]
Antigen processing and presentation	NM_010378	2.86832	Up	2.95915	Up	2.16449	Up	1084	31	231	3.21331	23.464	2.86832	Up	2.38e-38	3.61e-36	1084	31	239	3.21331	24.9888	2.95915	Up	1.32e-41	1.64e-39	1084	31	137	3.21331	14.4055	2.16449	Up	1.19e-17	7.74e-16	K06752|1|4e-137|488|mmu:14960|major histocompatibility complex, class II	GO:0031224//intrinsic to membrane;GO:0000323//lytic vacuole;GO:0042611;GO:0009986//cell surface	GO:0003823//antigen binding	GO:0002478;GO:0045580//regulation of T cell differentiation	gi|31981716|ref|NP_034508.2|/2.96317e-136/histocompatibility 2, class II antigen A, alpha precursor [Mus musculus]
Autoimmune thyroid disease	NM_010378	2.86832	Up	2.95915	Up	2.16449	Up	1084	31	231	3.21331	23.464	2.86832	Up	2.38e-38	3.61e-36	1084	31	239	3.21331	24.9888	2.95915	Up	1.32e-41	1.64e-39	1084	31	137	3.21331	14.4055	2.16449	Up	1.19e-17	7.74e-16	K06752|1|4e-137|488|mmu:14960|major histocompatibility complex, class II	GO:0031224//intrinsic to membrane;GO:0000323//lytic vacuole;GO:0042611;GO:0009986//cell surface	GO:0003823//antigen binding	GO:0002478;GO:0045580//regulation of T cell differentiation	gi|31981716|ref|NP_034508.2|/2.96317e-136/histocompatibility 2, class II antigen A, alpha precursor [Mus musculus]
Type I diabetes mellitus	NM_010378	2.86832	Up	2.95915	Up	2.16449	Up	1084	31	231	3.21331	23.464	2.86832	Up	2.38e-38	3.61e-36	1084	31	239	3.21331	24.9888	2.95915	Up	1.32e-41	1.64e-39	1084	31	137	3.21331	14.4055	2.16449	Up	1.19e-17	7.74e-16	K06752|1|4e-137|488|mmu:14960|major histocompatibility complex, class II	GO:0031224//intrinsic to membrane;GO:0000323//lytic vacuole;GO:0042611;GO:0009986//cell surface	GO:0003823//antigen binding	GO:0002478;GO:0045580//regulation of T cell differentiation	gi|31981716|ref|NP_034508.2|/2.96317e-136/histocompatibility 2, class II antigen A, alpha precursor [Mus musculus]
Phagosome	NM_010378	2.86832	Up	2.95915	Up	2.16449	Up	1084	31	231	3.21331	23.464	2.86832	Up	2.38e-38	3.61e-36	1084	31	239	3.21331	24.9888	2.95915	Up	1.32e-41	1.64e-39	1084	31	137	3.21331	14.4055	2.16449	Up	1.19e-17	7.74e-16	K06752|1|4e-137|488|mmu:14960|major histocompatibility complex, class II	GO:0031224//intrinsic to membrane;GO:0000323//lytic vacuole;GO:0042611;GO:0009986//cell surface	GO:0003823//antigen binding	GO:0002478;GO:0045580//regulation of T cell differentiation	gi|31981716|ref|NP_034508.2|/2.96317e-136/histocompatibility 2, class II antigen A, alpha precursor [Mus musculus]
Graft-versus-host disease	NM_010378	2.86832	Up	2.95915	Up	2.16449	Up	1084	31	231	3.21331	23.464	2.86832	Up	2.38e-38	3.61e-36	1084	31	239	3.21331	24.9888	2.95915	Up	1.32e-41	1.64e-39	1084	31	137	3.21331	14.4055	2.16449	Up	1.19e-17	7.74e-16	K06752|1|4e-137|488|mmu:14960|major histocompatibility complex, class II	GO:0031224//intrinsic to membrane;GO:0000323//lytic vacuole;GO:0042611;GO:0009986//cell surface	GO:0003823//antigen binding	GO:0002478;GO:0045580//regulation of T cell differentiation	gi|31981716|ref|NP_034508.2|/2.96317e-136/histocompatibility 2, class II antigen A, alpha precursor [Mus musculus]
Toxoplasmosis	NM_010378	2.86832	Up	2.95915	Up	2.16449	Up	1084	31	231	3.21331	23.464	2.86832	Up	2.38e-38	3.61e-36	1084	31	239	3.21331	24.9888	2.95915	Up	1.32e-41	1.64e-39	1084	31	137	3.21331	14.4055	2.16449	Up	1.19e-17	7.74e-16	K06752|1|4e-137|488|mmu:14960|major histocompatibility complex, class II	GO:0031224//intrinsic to membrane;GO:0000323//lytic vacuole;GO:0042611;GO:0009986//cell surface	GO:0003823//antigen binding	GO:0002478;GO:0045580//regulation of T cell differentiation	gi|31981716|ref|NP_034508.2|/2.96317e-136/histocompatibility 2, class II antigen A, alpha precursor [Mus musculus]
Cell adhesion molecules (CAMs)	NM_010378	2.86832	Up	2.95915	Up	2.16449	Up	1084	31	231	3.21331	23.464	2.86832	Up	2.38e-38	3.61e-36	1084	31	239	3.21331	24.9888	2.95915	Up	1.32e-41	1.64e-39	1084	31	137	3.21331	14.4055	2.16449	Up	1.19e-17	7.74e-16	K06752|1|4e-137|488|mmu:14960|major histocompatibility complex, class II	GO:0031224//intrinsic to membrane;GO:0000323//lytic vacuole;GO:0042611;GO:0009986//cell surface	GO:0003823//antigen binding	GO:0002478;GO:0045580//regulation of T cell differentiation	gi|31981716|ref|NP_034508.2|/2.96317e-136/histocompatibility 2, class II antigen A, alpha precursor [Mus musculus]
Herpes simplex infection	NM_010378	2.86832	Up	2.95915	Up	2.16449	Up	1084	31	231	3.21331	23.464	2.86832	Up	2.38e-38	3.61e-36	1084	31	239	3.21331	24.9888	2.95915	Up	1.32e-41	1.64e-39	1084	31	137	3.21331	14.4055	2.16449	Up	1.19e-17	7.74e-16	K06752|1|4e-137|488|mmu:14960|major histocompatibility complex, class II	GO:0031224//intrinsic to membrane;GO:0000323//lytic vacuole;GO:0042611;GO:0009986//cell surface	GO:0003823//antigen binding	GO:0002478;GO:0045580//regulation of T cell differentiation	gi|31981716|ref|NP_034508.2|/2.96317e-136/histocompatibility 2, class II antigen A, alpha precursor [Mus musculus]
Staphylococcus aureus infection	NM_010378	2.86832	Up	2.95915	Up	2.16449	Up	1084	31	231	3.21331	23.464	2.86832	Up	2.38e-38	3.61e-36	1084	31	239	3.21331	24.9888	2.95915	Up	1.32e-41	1.64e-39	1084	31	137	3.21331	14.4055	2.16449	Up	1.19e-17	7.74e-16	K06752|1|4e-137|488|mmu:14960|major histocompatibility complex, class II	GO:0031224//intrinsic to membrane;GO:0000323//lytic vacuole;GO:0042611;GO:0009986//cell surface	GO:0003823//antigen binding	GO:0002478;GO:0045580//regulation of T cell differentiation	gi|31981716|ref|NP_034508.2|/2.96317e-136/histocompatibility 2, class II antigen A, alpha precursor [Mus musculus]
Asthma	NM_010378	2.86832	Up	2.95915	Up	2.16449	Up	1084	31	231	3.21331	23.464	2.86832	Up	2.38e-38	3.61e-36	1084	31	239	3.21331	24.9888	2.95915	Up	1.32e-41	1.64e-39	1084	31	137	3.21331	14.4055	2.16449	Up	1.19e-17	7.74e-16	K06752|1|4e-137|488|mmu:14960|major histocompatibility complex, class II	GO:0031224//intrinsic to membrane;GO:0000323//lytic vacuole;GO:0042611;GO:0009986//cell surface	GO:0003823//antigen binding	GO:0002478;GO:0045580//regulation of T cell differentiation	gi|31981716|ref|NP_034508.2|/2.96317e-136/histocompatibility 2, class II antigen A, alpha precursor [Mus musculus]
Viral myocarditis	NM_010378	2.86832	Up	2.95915	Up	2.16449	Up	1084	31	231	3.21331	23.464	2.86832	Up	2.38e-38	3.61e-36	1084	31	239	3.21331	24.9888	2.95915	Up	1.32e-41	1.64e-39	1084	31	137	3.21331	14.4055	2.16449	Up	1.19e-17	7.74e-16	K06752|1|4e-137|488|mmu:14960|major histocompatibility complex, class II	GO:0031224//intrinsic to membrane;GO:0000323//lytic vacuole;GO:0042611;GO:0009986//cell surface	GO:0003823//antigen binding	GO:0002478;GO:0045580//regulation of T cell differentiation	gi|31981716|ref|NP_034508.2|/2.96317e-136/histocompatibility 2, class II antigen A, alpha precursor [Mus musculus]
Hematopoietic cell lineage	NM_010378	2.86832	Up	2.95915	Up	2.16449	Up	1084	31	231	3.21331	23.464	2.86832	Up	2.38e-38	3.61e-36	1084	31	239	3.21331	24.9888	2.95915	Up	1.32e-41	1.64e-39	1084	31	137	3.21331	14.4055	2.16449	Up	1.19e-17	7.74e-16	K06752|1|4e-137|488|mmu:14960|major histocompatibility complex, class II	GO:0031224//intrinsic to membrane;GO:0000323//lytic vacuole;GO:0042611;GO:0009986//cell surface	GO:0003823//antigen binding	GO:0002478;GO:0045580//regulation of T cell differentiation	gi|31981716|ref|NP_034508.2|/2.96317e-136/histocompatibility 2, class II antigen A, alpha precursor [Mus musculus]
Leishmaniasis	NM_010378	2.86832	Up	2.95915	Up	2.16449	Up	1084	31	231	3.21331	23.464	2.86832	Up	2.38e-38	3.61e-36	1084	31	239	3.21331	24.9888	2.95915	Up	1.32e-41	1.64e-39	1084	31	137	3.21331	14.4055	2.16449	Up	1.19e-17	7.74e-16	K06752|1|4e-137|488|mmu:14960|major histocompatibility complex, class II	GO:0031224//intrinsic to membrane;GO:0000323//lytic vacuole;GO:0042611;GO:0009986//cell surface	GO:0003823//antigen binding	GO:0002478;GO:0045580//regulation of T cell differentiation	gi|31981716|ref|NP_034508.2|/2.96317e-136/histocompatibility 2, class II antigen A, alpha precursor [Mus musculus]
Intestinal immune network for IgA production	NM_010378	2.86832	Up	2.95915	Up	2.16449	Up	1084	31	231	3.21331	23.464	2.86832	Up	2.38e-38	3.61e-36	1084	31	239	3.21331	24.9888	2.95915	Up	1.32e-41	1.64e-39	1084	31	137	3.21331	14.4055	2.16449	Up	1.19e-17	7.74e-16	K06752|1|4e-137|488|mmu:14960|major histocompatibility complex, class II	GO:0031224//intrinsic to membrane;GO:0000323//lytic vacuole;GO:0042611;GO:0009986//cell surface	GO:0003823//antigen binding	GO:0002478;GO:0045580//regulation of T cell differentiation	gi|31981716|ref|NP_034508.2|/2.96317e-136/histocompatibility 2, class II antigen A, alpha precursor [Mus musculus]
Systemic lupus erythematosus	NM_010378	2.86832	Up	2.95915	Up	2.16449	Up	1084	31	231	3.21331	23.464	2.86832	Up	2.38e-38	3.61e-36	1084	31	239	3.21331	24.9888	2.95915	Up	1.32e-41	1.64e-39	1084	31	137	3.21331	14.4055	2.16449	Up	1.19e-17	7.74e-16	K06752|1|4e-137|488|mmu:14960|major histocompatibility complex, class II	GO:0031224//intrinsic to membrane;GO:0000323//lytic vacuole;GO:0042611;GO:0009986//cell surface	GO:0003823//antigen binding	GO:0002478;GO:0045580//regulation of T cell differentiation	gi|31981716|ref|NP_034508.2|/2.96317e-136/histocompatibility 2, class II antigen A, alpha precursor [Mus musculus]
Epstein-Barr virus infection	NM_010378	2.86832	Up	2.95915	Up	2.16449	Up	1084	31	231	3.21331	23.464	2.86832	Up	2.38e-38	3.61e-36	1084	31	239	3.21331	24.9888	2.95915	Up	1.32e-41	1.64e-39	1084	31	137	3.21331	14.4055	2.16449	Up	1.19e-17	7.74e-16	K06752|1|4e-137|488|mmu:14960|major histocompatibility complex, class II	GO:0031224//intrinsic to membrane;GO:0000323//lytic vacuole;GO:0042611;GO:0009986//cell surface	GO:0003823//antigen binding	GO:0002478;GO:0045580//regulation of T cell differentiation	gi|31981716|ref|NP_034508.2|/2.96317e-136/histocompatibility 2, class II antigen A, alpha precursor [Mus musculus]
Rheumatoid arthritis	NM_010378	2.86832	Up	2.95915	Up	2.16449	Up	1084	31	231	3.21331	23.464	2.86832	Up	2.38e-38	3.61e-36	1084	31	239	3.21331	24.9888	2.95915	Up	1.32e-41	1.64e-39	1084	31	137	3.21331	14.4055	2.16449	Up	1.19e-17	7.74e-16	K06752|1|4e-137|488|mmu:14960|major histocompatibility complex, class II	GO:0031224//intrinsic to membrane;GO:0000323//lytic vacuole;GO:0042611;GO:0009986//cell surface	GO:0003823//antigen binding	GO:0002478;GO:0045580//regulation of T cell differentiation	gi|31981716|ref|NP_034508.2|/2.96317e-136/histocompatibility 2, class II antigen A, alpha precursor [Mus musculus]
Tuberculosis	NM_010378	2.86832	Up	2.95915	Up	2.16449	Up	1084	31	231	3.21331	23.464	2.86832	Up	2.38e-38	3.61e-36	1084	31	239	3.21331	24.9888	2.95915	Up	1.32e-41	1.64e-39	1084	31	137	3.21331	14.4055	2.16449	Up	1.19e-17	7.74e-16	K06752|1|4e-137|488|mmu:14960|major histocompatibility complex, class II	GO:0031224//intrinsic to membrane;GO:0000323//lytic vacuole;GO:0042611;GO:0009986//cell surface	GO:0003823//antigen binding	GO:0002478;GO:0045580//regulation of T cell differentiation	gi|31981716|ref|NP_034508.2|/2.96317e-136/histocompatibility 2, class II antigen A, alpha precursor [Mus musculus]
HTLV-I infection	NM_010378	2.86832	Up	2.95915	Up	2.16449	Up	1084	31	231	3.21331	23.464	2.86832	Up	2.38e-38	3.61e-36	1084	31	239	3.21331	24.9888	2.95915	Up	1.32e-41	1.64e-39	1084	31	137	3.21331	14.4055	2.16449	Up	1.19e-17	7.74e-16	K06752|1|4e-137|488|mmu:14960|major histocompatibility complex, class II	GO:0031224//intrinsic to membrane;GO:0000323//lytic vacuole;GO:0042611;GO:0009986//cell surface	GO:0003823//antigen binding	GO:0002478;GO:0045580//regulation of T cell differentiation	gi|31981716|ref|NP_034508.2|/2.96317e-136/histocompatibility 2, class II antigen A, alpha precursor [Mus musculus]
Influenza A	NM_010378	2.86832	Up	2.95915	Up	2.16449	Up	1084	31	231	3.21331	23.464	2.86832	Up	2.38e-38	3.61e-36	1084	31	239	3.21331	24.9888	2.95915	Up	1.32e-41	1.64e-39	1084	31	137	3.21331	14.4055	2.16449	Up	1.19e-17	7.74e-16	K06752|1|4e-137|488|mmu:14960|major histocompatibility complex, class II	GO:0031224//intrinsic to membrane;GO:0000323//lytic vacuole;GO:0042611;GO:0009986//cell surface	GO:0003823//antigen binding	GO:0002478;GO:0045580//regulation of T cell differentiation	gi|31981716|ref|NP_034508.2|/2.96317e-136/histocompatibility 2, class II antigen A, alpha precursor [Mus musculus]
Allograft rejection	NM_010380	1.50589	Up	1.00578	Up	2.24876	Up	1736	108	313	6.99027	19.8524	1.50589	Up	1.71e-23	1.61e-21	1736	108	215	6.99027	14.0367	1.00578	Up	1.23e-09	3.52e-08	1736	108	506	6.99027	33.2229	2.24876	Up	5.72e-64	1.25e-61	K06751|1|0.0|733|mmu:14964|major histocompatibility complex, class I	GO:0031224//intrinsic to membrane;GO:0042611;GO:0009986//cell surface	GO:0005488//binding	GO:0002484;GO:0001912//positive regulation of leukocyte mediated cytotoxicity	gi|133778955|ref|NP_034510.3|/0/H-2 class I histocompatibility antigen, L-D alpha chain precursor [Mus musculus]
Antigen processing and presentation	NM_010380	1.50589	Up	1.00578	Up	2.24876	Up	1736	108	313	6.99027	19.8524	1.50589	Up	1.71e-23	1.61e-21	1736	108	215	6.99027	14.0367	1.00578	Up	1.23e-09	3.52e-08	1736	108	506	6.99027	33.2229	2.24876	Up	5.72e-64	1.25e-61	K06751|1|0.0|733|mmu:14964|major histocompatibility complex, class I	GO:0031224//intrinsic to membrane;GO:0042611;GO:0009986//cell surface	GO:0005488//binding	GO:0002484;GO:0001912//positive regulation of leukocyte mediated cytotoxicity	gi|133778955|ref|NP_034510.3|/0/H-2 class I histocompatibility antigen, L-D alpha chain precursor [Mus musculus]
Autoimmune thyroid disease	NM_010380	1.50589	Up	1.00578	Up	2.24876	Up	1736	108	313	6.99027	19.8524	1.50589	Up	1.71e-23	1.61e-21	1736	108	215	6.99027	14.0367	1.00578	Up	1.23e-09	3.52e-08	1736	108	506	6.99027	33.2229	2.24876	Up	5.72e-64	1.25e-61	K06751|1|0.0|733|mmu:14964|major histocompatibility complex, class I	GO:0031224//intrinsic to membrane;GO:0042611;GO:0009986//cell surface	GO:0005488//binding	GO:0002484;GO:0001912//positive regulation of leukocyte mediated cytotoxicity	gi|133778955|ref|NP_034510.3|/0/H-2 class I histocompatibility antigen, L-D alpha chain precursor [Mus musculus]
Type I diabetes mellitus	NM_010380	1.50589	Up	1.00578	Up	2.24876	Up	1736	108	313	6.99027	19.8524	1.50589	Up	1.71e-23	1.61e-21	1736	108	215	6.99027	14.0367	1.00578	Up	1.23e-09	3.52e-08	1736	108	506	6.99027	33.2229	2.24876	Up	5.72e-64	1.25e-61	K06751|1|0.0|733|mmu:14964|major histocompatibility complex, class I	GO:0031224//intrinsic to membrane;GO:0042611;GO:0009986//cell surface	GO:0005488//binding	GO:0002484;GO:0001912//positive regulation of leukocyte mediated cytotoxicity	gi|133778955|ref|NP_034510.3|/0/H-2 class I histocompatibility antigen, L-D alpha chain precursor [Mus musculus]
Phagosome	NM_010380	1.50589	Up	1.00578	Up	2.24876	Up	1736	108	313	6.99027	19.8524	1.50589	Up	1.71e-23	1.61e-21	1736	108	215	6.99027	14.0367	1.00578	Up	1.23e-09	3.52e-08	1736	108	506	6.99027	33.2229	2.24876	Up	5.72e-64	1.25e-61	K06751|1|0.0|733|mmu:14964|major histocompatibility complex, class I	GO:0031224//intrinsic to membrane;GO:0042611;GO:0009986//cell surface	GO:0005488//binding	GO:0002484;GO:0001912//positive regulation of leukocyte mediated cytotoxicity	gi|133778955|ref|NP_034510.3|/0/H-2 class I histocompatibility antigen, L-D alpha chain precursor [Mus musculus]
Graft-versus-host disease	NM_010380	1.50589	Up	1.00578	Up	2.24876	Up	1736	108	313	6.99027	19.8524	1.50589	Up	1.71e-23	1.61e-21	1736	108	215	6.99027	14.0367	1.00578	Up	1.23e-09	3.52e-08	1736	108	506	6.99027	33.2229	2.24876	Up	5.72e-64	1.25e-61	K06751|1|0.0|733|mmu:14964|major histocompatibility complex, class I	GO:0031224//intrinsic to membrane;GO:0042611;GO:0009986//cell surface	GO:0005488//binding	GO:0002484;GO:0001912//positive regulation of leukocyte mediated cytotoxicity	gi|133778955|ref|NP_034510.3|/0/H-2 class I histocompatibility antigen, L-D alpha chain precursor [Mus musculus]
Cell adhesion molecules (CAMs)	NM_010380	1.50589	Up	1.00578	Up	2.24876	Up	1736	108	313	6.99027	19.8524	1.50589	Up	1.71e-23	1.61e-21	1736	108	215	6.99027	14.0367	1.00578	Up	1.23e-09	3.52e-08	1736	108	506	6.99027	33.2229	2.24876	Up	5.72e-64	1.25e-61	K06751|1|0.0|733|mmu:14964|major histocompatibility complex, class I	GO:0031224//intrinsic to membrane;GO:0042611;GO:0009986//cell surface	GO:0005488//binding	GO:0002484;GO:0001912//positive regulation of leukocyte mediated cytotoxicity	gi|133778955|ref|NP_034510.3|/0/H-2 class I histocompatibility antigen, L-D alpha chain precursor [Mus musculus]
Herpes simplex infection	NM_010380	1.50589	Up	1.00578	Up	2.24876	Up	1736	108	313	6.99027	19.8524	1.50589	Up	1.71e-23	1.61e-21	1736	108	215	6.99027	14.0367	1.00578	Up	1.23e-09	3.52e-08	1736	108	506	6.99027	33.2229	2.24876	Up	5.72e-64	1.25e-61	K06751|1|0.0|733|mmu:14964|major histocompatibility complex, class I	GO:0031224//intrinsic to membrane;GO:0042611;GO:0009986//cell surface	GO:0005488//binding	GO:0002484;GO:0001912//positive regulation of leukocyte mediated cytotoxicity	gi|133778955|ref|NP_034510.3|/0/H-2 class I histocompatibility antigen, L-D alpha chain precursor [Mus musculus]
Viral myocarditis	NM_010380	1.50589	Up	1.00578	Up	2.24876	Up	1736	108	313	6.99027	19.8524	1.50589	Up	1.71e-23	1.61e-21	1736	108	215	6.99027	14.0367	1.00578	Up	1.23e-09	3.52e-08	1736	108	506	6.99027	33.2229	2.24876	Up	5.72e-64	1.25e-61	K06751|1|0.0|733|mmu:14964|major histocompatibility complex, class I	GO:0031224//intrinsic to membrane;GO:0042611;GO:0009986//cell surface	GO:0005488//binding	GO:0002484;GO:0001912//positive regulation of leukocyte mediated cytotoxicity	gi|133778955|ref|NP_034510.3|/0/H-2 class I histocompatibility antigen, L-D alpha chain precursor [Mus musculus]
Epstein-Barr virus infection	NM_010380	1.50589	Up	1.00578	Up	2.24876	Up	1736	108	313	6.99027	19.8524	1.50589	Up	1.71e-23	1.61e-21	1736	108	215	6.99027	14.0367	1.00578	Up	1.23e-09	3.52e-08	1736	108	506	6.99027	33.2229	2.24876	Up	5.72e-64	1.25e-61	K06751|1|0.0|733|mmu:14964|major histocompatibility complex, class I	GO:0031224//intrinsic to membrane;GO:0042611;GO:0009986//cell surface	GO:0005488//binding	GO:0002484;GO:0001912//positive regulation of leukocyte mediated cytotoxicity	gi|133778955|ref|NP_034510.3|/0/H-2 class I histocompatibility antigen, L-D alpha chain precursor [Mus musculus]
Endocytosis	NM_010380	1.50589	Up	1.00578	Up	2.24876	Up	1736	108	313	6.99027	19.8524	1.50589	Up	1.71e-23	1.61e-21	1736	108	215	6.99027	14.0367	1.00578	Up	1.23e-09	3.52e-08	1736	108	506	6.99027	33.2229	2.24876	Up	5.72e-64	1.25e-61	K06751|1|0.0|733|mmu:14964|major histocompatibility complex, class I	GO:0031224//intrinsic to membrane;GO:0042611;GO:0009986//cell surface	GO:0005488//binding	GO:0002484;GO:0001912//positive regulation of leukocyte mediated cytotoxicity	gi|133778955|ref|NP_034510.3|/0/H-2 class I histocompatibility antigen, L-D alpha chain precursor [Mus musculus]
HTLV-I infection	NM_010380	1.50589	Up	1.00578	Up	2.24876	Up	1736	108	313	6.99027	19.8524	1.50589	Up	1.71e-23	1.61e-21	1736	108	215	6.99027	14.0367	1.00578	Up	1.23e-09	3.52e-08	1736	108	506	6.99027	33.2229	2.24876	Up	5.72e-64	1.25e-61	K06751|1|0.0|733|mmu:14964|major histocompatibility complex, class I	GO:0031224//intrinsic to membrane;GO:0042611;GO:0009986//cell surface	GO:0005488//binding	GO:0002484;GO:0001912//positive regulation of leukocyte mediated cytotoxicity	gi|133778955|ref|NP_034510.3|/0/H-2 class I histocompatibility antigen, L-D alpha chain precursor [Mus musculus]
Natural killer cell mediated cytotoxicity	NM_010380	1.50589	Up	1.00578	Up	2.24876	Up	1736	108	313	6.99027	19.8524	1.50589	Up	1.71e-23	1.61e-21	1736	108	215	6.99027	14.0367	1.00578	Up	1.23e-09	3.52e-08	1736	108	506	6.99027	33.2229	2.24876	Up	5.72e-64	1.25e-61	K06751|1|0.0|733|mmu:14964|major histocompatibility complex, class I	GO:0031224//intrinsic to membrane;GO:0042611;GO:0009986//cell surface	GO:0005488//binding	GO:0002484;GO:0001912//positive regulation of leukocyte mediated cytotoxicity	gi|133778955|ref|NP_034510.3|/0/H-2 class I histocompatibility antigen, L-D alpha chain precursor [Mus musculus]
Shigellosis	NM_011072	11.5352	Up	11.1659	Up	11.0911	Up	883	0	238	0.01	29.678	11.5352	Up	2.52e-71	6.6e-69	883	0	179	0.01	22.9757	11.1659	Up	5.98e-55	9.69e-53	883	0	169	0.01	21.8154	11.0911	Up	3.94e-52	7.06e-50	K05759|1|5e-76|284|rno:64303|profilin	GO:0043231//intracellular membrane-bounded organelle;GO:0005624//membrane fraction;GO:0005856//cytoskeleton;GO:0044444//cytoplasmic part	GO:0035091//phosphatidylinositol binding;GO:0008092//cytoskeletal protein binding;GO:0017016//Ras GTPase binding	GO:0070848//response to growth factor stimulus;GO:0032233//positive regulation of actin filament bundle assembly;GO:0014020;GO:0007599//hemostasis;GO:0006357//regulation of transcription from RNA polymerase II promoter;GO:0030832//regulation of actin filament length;GO:0010604;GO:0006887//exocytosis;GO:0001775//cell activation;GO:0045935	gi|332257677|ref|XP_003277931.1|/1.50544e-75/PREDICTED: profilin-1-like [Nomascus leucogenys]
Regulation of actin cytoskeleton	NM_011072	11.5352	Up	11.1659	Up	11.0911	Up	883	0	238	0.01	29.678	11.5352	Up	2.52e-71	6.6e-69	883	0	179	0.01	22.9757	11.1659	Up	5.98e-55	9.69e-53	883	0	169	0.01	21.8154	11.0911	Up	3.94e-52	7.06e-50	K05759|1|5e-76|284|rno:64303|profilin	GO:0043231//intracellular membrane-bounded organelle;GO:0005624//membrane fraction;GO:0005856//cytoskeleton;GO:0044444//cytoplasmic part	GO:0035091//phosphatidylinositol binding;GO:0008092//cytoskeletal protein binding;GO:0017016//Ras GTPase binding	GO:0070848//response to growth factor stimulus;GO:0032233//positive regulation of actin filament bundle assembly;GO:0014020;GO:0007599//hemostasis;GO:0006357//regulation of transcription from RNA polymerase II promoter;GO:0030832//regulation of actin filament length;GO:0010604;GO:0006887//exocytosis;GO:0001775//cell activation;GO:0045935	gi|332257677|ref|XP_003277931.1|/1.50544e-75/PREDICTED: profilin-1-like [Nomascus leucogenys]
Salmonella infection	NM_011072	11.5352	Up	11.1659	Up	11.0911	Up	883	0	238	0.01	29.678	11.5352	Up	2.52e-71	6.6e-69	883	0	179	0.01	22.9757	11.1659	Up	5.98e-55	9.69e-53	883	0	169	0.01	21.8154	11.0911	Up	3.94e-52	7.06e-50	K05759|1|5e-76|284|rno:64303|profilin	GO:0043231//intracellular membrane-bounded organelle;GO:0005624//membrane fraction;GO:0005856//cytoskeleton;GO:0044444//cytoplasmic part	GO:0035091//phosphatidylinositol binding;GO:0008092//cytoskeletal protein binding;GO:0017016//Ras GTPase binding	GO:0070848//response to growth factor stimulus;GO:0032233//positive regulation of actin filament bundle assembly;GO:0014020;GO:0007599//hemostasis;GO:0006357//regulation of transcription from RNA polymerase II promoter;GO:0030832//regulation of actin filament length;GO:0010604;GO:0006887//exocytosis;GO:0001775//cell activation;GO:0045935	gi|332257677|ref|XP_003277931.1|/1.50544e-75/PREDICTED: profilin-1-like [Nomascus leucogenys]
Bile secretion	NM_011305	5.81875	Up	5.19304	Up	6.11375	Up	5267	0	27	0.01	0.564442	5.81875	Up	9.88e-09	3.38e-07	5267	0	17	0.01	0.365815	5.19304	Up	7.06e-06	0.000120713	5267	0	32	0.01	0.692506	6.11375	Up	1.84e-10	7.24e-09	K08524|1|0.0|858|mmu:20181|retinoid X receptor alpha	GO:0031981//nuclear lumen;GO:0043005//neuron projection;GO:0000785//chromatin	GO:0008289//lipid binding;GO:0003708//retinoic acid receptor activity;GO:0003712//transcription cofactor activity;GO:0008134//transcription factor binding;GO:0001071//nucleic acid binding transcription factor activity;GO:0043566//structure-specific DNA binding;GO:0046914//transition metal ion binding;GO:0046983//protein dimerization activity	GO:0055007//cardiac muscle cell differentiation;GO:0051704;GO:0032868//response to insulin stimulus;GO:0006915//apoptotic process;GO:0060688//regulation of morphogenesis of a branching structure;GO:0055008//cardiac muscle tissue morphogenesis;GO:0006952//defense response;GO:0016125//sterol metabolic process;GO:0031960//response to corticosteroid stimulus;GO:0048565//digestive tract development;GO…	gi|6755384|ref|NP_035435.1|/0/retinoic acid receptor RXR-alpha [Mus musculus]
PPAR signaling pathway	NM_011305	5.81875	Up	5.19304	Up	6.11375	Up	5267	0	27	0.01	0.564442	5.81875	Up	9.88e-09	3.38e-07	5267	0	17	0.01	0.365815	5.19304	Up	7.06e-06	0.000120713	5267	0	32	0.01	0.692506	6.11375	Up	1.84e-10	7.24e-09	K08524|1|0.0|858|mmu:20181|retinoid X receptor alpha	GO:0031981//nuclear lumen;GO:0043005//neuron projection;GO:0000785//chromatin	GO:0008289//lipid binding;GO:0003708//retinoic acid receptor activity;GO:0003712//transcription cofactor activity;GO:0008134//transcription factor binding;GO:0001071//nucleic acid binding transcription factor activity;GO:0043566//structure-specific DNA binding;GO:0046914//transition metal ion binding;GO:0046983//protein dimerization activity	GO:0055007//cardiac muscle cell differentiation;GO:0051704;GO:0032868//response to insulin stimulus;GO:0006915//apoptotic process;GO:0060688//regulation of morphogenesis of a branching structure;GO:0055008//cardiac muscle tissue morphogenesis;GO:0006952//defense response;GO:0016125//sterol metabolic process;GO:0031960//response to corticosteroid stimulus;GO:0048565//digestive tract development;GO…	gi|6755384|ref|NP_035435.1|/0/retinoic acid receptor RXR-alpha [Mus musculus]
Hepatitis C	NM_011305	5.81875	Up	5.19304	Up	6.11375	Up	5267	0	27	0.01	0.564442	5.81875	Up	9.88e-09	3.38e-07	5267	0	17	0.01	0.365815	5.19304	Up	7.06e-06	0.000120713	5267	0	32	0.01	0.692506	6.11375	Up	1.84e-10	7.24e-09	K08524|1|0.0|858|mmu:20181|retinoid X receptor alpha	GO:0031981//nuclear lumen;GO:0043005//neuron projection;GO:0000785//chromatin	GO:0008289//lipid binding;GO:0003708//retinoic acid receptor activity;GO:0003712//transcription cofactor activity;GO:0008134//transcription factor binding;GO:0001071//nucleic acid binding transcription factor activity;GO:0043566//structure-specific DNA binding;GO:0046914//transition metal ion binding;GO:0046983//protein dimerization activity	GO:0055007//cardiac muscle cell differentiation;GO:0051704;GO:0032868//response to insulin stimulus;GO:0006915//apoptotic process;GO:0060688//regulation of morphogenesis of a branching structure;GO:0055008//cardiac muscle tissue morphogenesis;GO:0006952//defense response;GO:0016125//sterol metabolic process;GO:0031960//response to corticosteroid stimulus;GO:0048565//digestive tract development;GO…	gi|6755384|ref|NP_035435.1|/0/retinoic acid receptor RXR-alpha [Mus musculus]
Transcriptional misregulation in cancer	NM_011305	5.81875	Up	5.19304	Up	6.11375	Up	5267	0	27	0.01	0.564442	5.81875	Up	9.88e-09	3.38e-07	5267	0	17	0.01	0.365815	5.19304	Up	7.06e-06	0.000120713	5267	0	32	0.01	0.692506	6.11375	Up	1.84e-10	7.24e-09	K08524|1|0.0|858|mmu:20181|retinoid X receptor alpha	GO:0031981//nuclear lumen;GO:0043005//neuron projection;GO:0000785//chromatin	GO:0008289//lipid binding;GO:0003708//retinoic acid receptor activity;GO:0003712//transcription cofactor activity;GO:0008134//transcription factor binding;GO:0001071//nucleic acid binding transcription factor activity;GO:0043566//structure-specific DNA binding;GO:0046914//transition metal ion binding;GO:0046983//protein dimerization activity	GO:0055007//cardiac muscle cell differentiation;GO:0051704;GO:0032868//response to insulin stimulus;GO:0006915//apoptotic process;GO:0060688//regulation of morphogenesis of a branching structure;GO:0055008//cardiac muscle tissue morphogenesis;GO:0006952//defense response;GO:0016125//sterol metabolic process;GO:0031960//response to corticosteroid stimulus;GO:0048565//digestive tract development;GO…	gi|6755384|ref|NP_035435.1|/0/retinoic acid receptor RXR-alpha [Mus musculus]
Adipocytokine signaling pathway	NM_011305	5.81875	Up	5.19304	Up	6.11375	Up	5267	0	27	0.01	0.564442	5.81875	Up	9.88e-09	3.38e-07	5267	0	17	0.01	0.365815	5.19304	Up	7.06e-06	0.000120713	5267	0	32	0.01	0.692506	6.11375	Up	1.84e-10	7.24e-09	K08524|1|0.0|858|mmu:20181|retinoid X receptor alpha	GO:0031981//nuclear lumen;GO:0043005//neuron projection;GO:0000785//chromatin	GO:0008289//lipid binding;GO:0003708//retinoic acid receptor activity;GO:0003712//transcription cofactor activity;GO:0008134//transcription factor binding;GO:0001071//nucleic acid binding transcription factor activity;GO:0043566//structure-specific DNA binding;GO:0046914//transition metal ion binding;GO:0046983//protein dimerization activity	GO:0055007//cardiac muscle cell differentiation;GO:0051704;GO:0032868//response to insulin stimulus;GO:0006915//apoptotic process;GO:0060688//regulation of morphogenesis of a branching structure;GO:0055008//cardiac muscle tissue morphogenesis;GO:0006952//defense response;GO:0016125//sterol metabolic process;GO:0031960//response to corticosteroid stimulus;GO:0048565//digestive tract development;GO…	gi|6755384|ref|NP_035435.1|/0/retinoic acid receptor RXR-alpha [Mus musculus]
Pathways in cancer	NM_011305	5.81875	Up	5.19304	Up	6.11375	Up	5267	0	27	0.01	0.564442	5.81875	Up	9.88e-09	3.38e-07	5267	0	17	0.01	0.365815	5.19304	Up	7.06e-06	0.000120713	5267	0	32	0.01	0.692506	6.11375	Up	1.84e-10	7.24e-09	K08524|1|0.0|858|mmu:20181|retinoid X receptor alpha	GO:0031981//nuclear lumen;GO:0043005//neuron projection;GO:0000785//chromatin	GO:0008289//lipid binding;GO:0003708//retinoic acid receptor activity;GO:0003712//transcription cofactor activity;GO:0008134//transcription factor binding;GO:0001071//nucleic acid binding transcription factor activity;GO:0043566//structure-specific DNA binding;GO:0046914//transition metal ion binding;GO:0046983//protein dimerization activity	GO:0055007//cardiac muscle cell differentiation;GO:0051704;GO:0032868//response to insulin stimulus;GO:0006915//apoptotic process;GO:0060688//regulation of morphogenesis of a branching structure;GO:0055008//cardiac muscle tissue morphogenesis;GO:0006952//defense response;GO:0016125//sterol metabolic process;GO:0031960//response to corticosteroid stimulus;GO:0048565//digestive tract development;GO…	gi|6755384|ref|NP_035435.1|/0/retinoic acid receptor RXR-alpha [Mus musculus]
Small cell lung cancer	NM_011305	5.81875	Up	5.19304	Up	6.11375	Up	5267	0	27	0.01	0.564442	5.81875	Up	9.88e-09	3.38e-07	5267	0	17	0.01	0.365815	5.19304	Up	7.06e-06	0.000120713	5267	0	32	0.01	0.692506	6.11375	Up	1.84e-10	7.24e-09	K08524|1|0.0|858|mmu:20181|retinoid X receptor alpha	GO:0031981//nuclear lumen;GO:0043005//neuron projection;GO:0000785//chromatin	GO:0008289//lipid binding;GO:0003708//retinoic acid receptor activity;GO:0003712//transcription cofactor activity;GO:0008134//transcription factor binding;GO:0001071//nucleic acid binding transcription factor activity;GO:0043566//structure-specific DNA binding;GO:0046914//transition metal ion binding;GO:0046983//protein dimerization activity	GO:0055007//cardiac muscle cell differentiation;GO:0051704;GO:0032868//response to insulin stimulus;GO:0006915//apoptotic process;GO:0060688//regulation of morphogenesis of a branching structure;GO:0055008//cardiac muscle tissue morphogenesis;GO:0006952//defense response;GO:0016125//sterol metabolic process;GO:0031960//response to corticosteroid stimulus;GO:0048565//digestive tract development;GO…	gi|6755384|ref|NP_035435.1|/0/retinoic acid receptor RXR-alpha [Mus musculus]
Non-small cell lung cancer	NM_011305	5.81875	Up	5.19304	Up	6.11375	Up	5267	0	27	0.01	0.564442	5.81875	Up	9.88e-09	3.38e-07	5267	0	17	0.01	0.365815	5.19304	Up	7.06e-06	0.000120713	5267	0	32	0.01	0.692506	6.11375	Up	1.84e-10	7.24e-09	K08524|1|0.0|858|mmu:20181|retinoid X receptor alpha	GO:0031981//nuclear lumen;GO:0043005//neuron projection;GO:0000785//chromatin	GO:0008289//lipid binding;GO:0003708//retinoic acid receptor activity;GO:0003712//transcription cofactor activity;GO:0008134//transcription factor binding;GO:0001071//nucleic acid binding transcription factor activity;GO:0043566//structure-specific DNA binding;GO:0046914//transition metal ion binding;GO:0046983//protein dimerization activity	GO:0055007//cardiac muscle cell differentiation;GO:0051704;GO:0032868//response to insulin stimulus;GO:0006915//apoptotic process;GO:0060688//regulation of morphogenesis of a branching structure;GO:0055008//cardiac muscle tissue morphogenesis;GO:0006952//defense response;GO:0016125//sterol metabolic process;GO:0031960//response to corticosteroid stimulus;GO:0048565//digestive tract development;GO…	gi|6755384|ref|NP_035435.1|/0/retinoic acid receptor RXR-alpha [Mus musculus]
Thyroid cancer	NM_011305	5.81875	Up	5.19304	Up	6.11375	Up	5267	0	27	0.01	0.564442	5.81875	Up	9.88e-09	3.38e-07	5267	0	17	0.01	0.365815	5.19304	Up	7.06e-06	0.000120713	5267	0	32	0.01	0.692506	6.11375	Up	1.84e-10	7.24e-09	K08524|1|0.0|858|mmu:20181|retinoid X receptor alpha	GO:0031981//nuclear lumen;GO:0043005//neuron projection;GO:0000785//chromatin	GO:0008289//lipid binding;GO:0003708//retinoic acid receptor activity;GO:0003712//transcription cofactor activity;GO:0008134//transcription factor binding;GO:0001071//nucleic acid binding transcription factor activity;GO:0043566//structure-specific DNA binding;GO:0046914//transition metal ion binding;GO:0046983//protein dimerization activity	GO:0055007//cardiac muscle cell differentiation;GO:0051704;GO:0032868//response to insulin stimulus;GO:0006915//apoptotic process;GO:0060688//regulation of morphogenesis of a branching structure;GO:0055008//cardiac muscle tissue morphogenesis;GO:0006952//defense response;GO:0016125//sterol metabolic process;GO:0031960//response to corticosteroid stimulus;GO:0048565//digestive tract development;GO…	gi|6755384|ref|NP_035435.1|/0/retinoic acid receptor RXR-alpha [Mus musculus]
PPAR signaling pathway	NM_019639	2.01516	Up	2.23487	Up	1.84508	Up	2424	24	99	1.1125	4.49698	2.01516	Up	6.9e-12	3.29e-10	2424	24	112	1.1125	5.23675	2.23487	Up	3.56e-15	1.61e-13	2424	24	85	1.1125	3.9969	1.84508	Up	1.42e-09	5.13e-08	K08770|1|0.0|1425|mmu:22190|ubiquitin C	-	-	-	gi|157671923|ref|NP_062613.3|/0/polyubiquitin-C [Mus musculus]
Metabolism of xenobiotics by cytochrome P450	NM_145474	6.12051	Up	6.97826	Up	5.60562	Up	1622	1	71	0.0692738	4.81977	6.12051	Up	3.21e-20	2.61e-18	1622	1	125	0.0692738	8.73445	6.97826	Up	8.75e-37	9.69e-35	1622	1	48	0.0692738	3.37309	5.60562	Up	6.42e-14	3.33e-12	K07414|1|0.0|873|mmu:13101|cytochrome P450, family 2, subfamily D [EC:1.14.14.1]	GO:0042598;GO:0031090//organelle membrane;GO:0043231//intracellular membrane-bounded organelle	GO:0005506//iron ion binding;GO:0016712//oxidoreductase activity, acting on paired donors, with incorporation or reduction of molecular oxygen, reduced flavin or flavoprotein as one donor, and incorporation of one atom of oxygen	GO:0010033//response to organic substance;GO:0008152//metabolic process	gi|148672550|gb|EDL04497.1|/0/mCG142682 [Mus musculus]
Drug metabolism - cytochrome P450	NM_145474	6.12051	Up	6.97826	Up	5.60562	Up	1622	1	71	0.0692738	4.81977	6.12051	Up	3.21e-20	2.61e-18	1622	1	125	0.0692738	8.73445	6.97826	Up	8.75e-37	9.69e-35	1622	1	48	0.0692738	3.37309	5.60562	Up	6.42e-14	3.33e-12	K07414|1|0.0|873|mmu:13101|cytochrome P450, family 2, subfamily D [EC:1.14.14.1]	GO:0042598;GO:0031090//organelle membrane;GO:0043231//intracellular membrane-bounded organelle	GO:0005506//iron ion binding;GO:0016712//oxidoreductase activity, acting on paired donors, with incorporation or reduction of molecular oxygen, reduced flavin or flavoprotein as one donor, and incorporation of one atom of oxygen	GO:0010033//response to organic substance;GO:0008152//metabolic process	gi|148672550|gb|EDL04497.1|/0/mCG142682 [Mus musculus]
Serotonergic synapse	NM_145474	6.12051	Up	6.97826	Up	5.60562	Up	1622	1	71	0.0692738	4.81977	6.12051	Up	3.21e-20	2.61e-18	1622	1	125	0.0692738	8.73445	6.97826	Up	8.75e-37	9.69e-35	1622	1	48	0.0692738	3.37309	5.60562	Up	6.42e-14	3.33e-12	K07414|1|0.0|873|mmu:13101|cytochrome P450, family 2, subfamily D [EC:1.14.14.1]	GO:0042598;GO:0031090//organelle membrane;GO:0043231//intracellular membrane-bounded organelle	GO:0005506//iron ion binding;GO:0016712//oxidoreductase activity, acting on paired donors, with incorporation or reduction of molecular oxygen, reduced flavin or flavoprotein as one donor, and incorporation of one atom of oxygen	GO:0010033//response to organic substance;GO:0008152//metabolic process	gi|148672550|gb|EDL04497.1|/0/mCG142682 [Mus musculus]
Metabolic pathways	NM_145942	-1.23818	Down	-1.38644	Down	-1.16046	Down	3285	356	154	12.1768	5.16183	-1.23818	Down	1.63e-20	1.34e-18	3285	356	135	12.1768	4.65774	-1.38644	Down	9.33e-24	6.57e-22	3285	356	157	12.1768	5.44755	-1.16046	Down	2.51e-18	1.69e-16	K01641|1|0.0|1052|mmu:208715|hydroxymethylglutaryl-CoA synthase [EC:2.3.3.10]	GO:0044444//cytoplasmic part	GO:0046912//transferase activity, transferring acyl groups, acyl groups converted into alkyl on transfer;GO:0042802//identical protein binding	GO:0009642//response to light intensity;GO:0007417//central nervous system development;GO:0010038//response to metal ion;GO:0033273//response to vitamin;GO:0032354//response to follicle-stimulating hormone stimulus;GO:0014070//response to organic cyclic compound;GO:0006720//isoprenoid metabolic process;GO:0006694//steroid biosynthetic process;GO:0070723//response to cholesterol;GO:0008406//gonad …	gi|148686390|gb|EDL18337.1|/0/3-hydroxy-3-methylglutaryl-Coenzyme A synthase 1, isoform CRA_b [Mus musculus]
PPAR signaling pathway	NM_145942	-1.23818	Down	-1.38644	Down	-1.16046	Down	3285	356	154	12.1768	5.16183	-1.23818	Down	1.63e-20	1.34e-18	3285	356	135	12.1768	4.65774	-1.38644	Down	9.33e-24	6.57e-22	3285	356	157	12.1768	5.44755	-1.16046	Down	2.51e-18	1.69e-16	K01641|1|0.0|1052|mmu:208715|hydroxymethylglutaryl-CoA synthase [EC:2.3.3.10]	GO:0044444//cytoplasmic part	GO:0046912//transferase activity, transferring acyl groups, acyl groups converted into alkyl on transfer;GO:0042802//identical protein binding	GO:0009642//response to light intensity;GO:0007417//central nervous system development;GO:0010038//response to metal ion;GO:0033273//response to vitamin;GO:0032354//response to follicle-stimulating hormone stimulus;GO:0014070//response to organic cyclic compound;GO:0006720//isoprenoid metabolic process;GO:0006694//steroid biosynthetic process;GO:0070723//response to cholesterol;GO:0008406//gonad …	gi|148686390|gb|EDL18337.1|/0/3-hydroxy-3-methylglutaryl-Coenzyme A synthase 1, isoform CRA_b [Mus musculus]
Synthesis and degradation of ketone bodies	NM_145942	-1.23818	Down	-1.38644	Down	-1.16046	Down	3285	356	154	12.1768	5.16183	-1.23818	Down	1.63e-20	1.34e-18	3285	356	135	12.1768	4.65774	-1.38644	Down	9.33e-24	6.57e-22	3285	356	157	12.1768	5.44755	-1.16046	Down	2.51e-18	1.69e-16	K01641|1|0.0|1052|mmu:208715|hydroxymethylglutaryl-CoA synthase [EC:2.3.3.10]	GO:0044444//cytoplasmic part	GO:0046912//transferase activity, transferring acyl groups, acyl groups converted into alkyl on transfer;GO:0042802//identical protein binding	GO:0009642//response to light intensity;GO:0007417//central nervous system development;GO:0010038//response to metal ion;GO:0033273//response to vitamin;GO:0032354//response to follicle-stimulating hormone stimulus;GO:0014070//response to organic cyclic compound;GO:0006720//isoprenoid metabolic process;GO:0006694//steroid biosynthetic process;GO:0070723//response to cholesterol;GO:0008406//gonad …	gi|148686390|gb|EDL18337.1|/0/3-hydroxy-3-methylglutaryl-Coenzyme A synthase 1, isoform CRA_b [Mus musculus]
Butanoate metabolism	NM_145942	-1.23818	Down	-1.38644	Down	-1.16046	Down	3285	356	154	12.1768	5.16183	-1.23818	Down	1.63e-20	1.34e-18	3285	356	135	12.1768	4.65774	-1.38644	Down	9.33e-24	6.57e-22	3285	356	157	12.1768	5.44755	-1.16046	Down	2.51e-18	1.69e-16	K01641|1|0.0|1052|mmu:208715|hydroxymethylglutaryl-CoA synthase [EC:2.3.3.10]	GO:0044444//cytoplasmic part	GO:0046912//transferase activity, transferring acyl groups, acyl groups converted into alkyl on transfer;GO:0042802//identical protein binding	GO:0009642//response to light intensity;GO:0007417//central nervous system development;GO:0010038//response to metal ion;GO:0033273//response to vitamin;GO:0032354//response to follicle-stimulating hormone stimulus;GO:0014070//response to organic cyclic compound;GO:0006720//isoprenoid metabolic process;GO:0006694//steroid biosynthetic process;GO:0070723//response to cholesterol;GO:0008406//gonad …	gi|148686390|gb|EDL18337.1|/0/3-hydroxy-3-methylglutaryl-Coenzyme A synthase 1, isoform CRA_b [Mus musculus]
Valine, leucine and isoleucine degradation	NM_145942	-1.23818	Down	-1.38644	Down	-1.16046	Down	3285	356	154	12.1768	5.16183	-1.23818	Down	1.63e-20	1.34e-18	3285	356	135	12.1768	4.65774	-1.38644	Down	9.33e-24	6.57e-22	3285	356	157	12.1768	5.44755	-1.16046	Down	2.51e-18	1.69e-16	K01641|1|0.0|1052|mmu:208715|hydroxymethylglutaryl-CoA synthase [EC:2.3.3.10]	GO:0044444//cytoplasmic part	GO:0046912//transferase activity, transferring acyl groups, acyl groups converted into alkyl on transfer;GO:0042802//identical protein binding	GO:0009642//response to light intensity;GO:0007417//central nervous system development;GO:0010038//response to metal ion;GO:0033273//response to vitamin;GO:0032354//response to follicle-stimulating hormone stimulus;GO:0014070//response to organic cyclic compound;GO:0006720//isoprenoid metabolic process;GO:0006694//steroid biosynthetic process;GO:0070723//response to cholesterol;GO:0008406//gonad …	gi|148686390|gb|EDL18337.1|/0/3-hydroxy-3-methylglutaryl-Coenzyme A synthase 1, isoform CRA_b [Mus musculus]
Terpenoid backbone biosynthesis	NM_145942	-1.23818	Down	-1.38644	Down	-1.16046	Down	3285	356	154	12.1768	5.16183	-1.23818	Down	1.63e-20	1.34e-18	3285	356	135	12.1768	4.65774	-1.38644	Down	9.33e-24	6.57e-22	3285	356	157	12.1768	5.44755	-1.16046	Down	2.51e-18	1.69e-16	K01641|1|0.0|1052|mmu:208715|hydroxymethylglutaryl-CoA synthase [EC:2.3.3.10]	GO:0044444//cytoplasmic part	GO:0046912//transferase activity, transferring acyl groups, acyl groups converted into alkyl on transfer;GO:0042802//identical protein binding	GO:0009642//response to light intensity;GO:0007417//central nervous system development;GO:0010038//response to metal ion;GO:0033273//response to vitamin;GO:0032354//response to follicle-stimulating hormone stimulus;GO:0014070//response to organic cyclic compound;GO:0006720//isoprenoid metabolic process;GO:0006694//steroid biosynthetic process;GO:0070723//response to cholesterol;GO:0008406//gonad …	gi|148686390|gb|EDL18337.1|/0/3-hydroxy-3-methylglutaryl-Coenzyme A synthase 1, isoform CRA_b [Mus musculus]
Allograft rejection	NR_004446	2.32328	Up	1.81983	Up	2.57962	Up	1324	28	143	2.37624	11.8923	2.32328	Up	1.68e-19	1.31e-17	1324	28	98	2.37624	8.38908	1.81983	Up	1.26e-10	3.96e-09	1324	28	165	2.37624	14.2047	2.57962	Up	1.71e-25	1.61e-23	K06751|1|2e-129|280|mmu:15007|major histocompatibility complex, class I	GO:0031224//intrinsic to membrane;GO:0042611;GO:0009986//cell surface;GO:0005769//early endosome;GO:0012505//endomembrane system	GO:0003823//antigen binding	GO:0006952//defense response;GO:0002484;GO:0001912//positive regulation of leukocyte mediated cytotoxicity	gi|148675527|gb|EDL07474.1|/1.69921e-150/mCG23009, isoform CRA_c [Mus musculus]
Antigen processing and presentation	NR_004446	2.32328	Up	1.81983	Up	2.57962	Up	1324	28	143	2.37624	11.8923	2.32328	Up	1.68e-19	1.31e-17	1324	28	98	2.37624	8.38908	1.81983	Up	1.26e-10	3.96e-09	1324	28	165	2.37624	14.2047	2.57962	Up	1.71e-25	1.61e-23	K06751|1|2e-129|280|mmu:15007|major histocompatibility complex, class I	GO:0031224//intrinsic to membrane;GO:0042611;GO:0009986//cell surface;GO:0005769//early endosome;GO:0012505//endomembrane system	GO:0003823//antigen binding	GO:0006952//defense response;GO:0002484;GO:0001912//positive regulation of leukocyte mediated cytotoxicity	gi|148675527|gb|EDL07474.1|/1.69921e-150/mCG23009, isoform CRA_c [Mus musculus]
Autoimmune thyroid disease	NR_004446	2.32328	Up	1.81983	Up	2.57962	Up	1324	28	143	2.37624	11.8923	2.32328	Up	1.68e-19	1.31e-17	1324	28	98	2.37624	8.38908	1.81983	Up	1.26e-10	3.96e-09	1324	28	165	2.37624	14.2047	2.57962	Up	1.71e-25	1.61e-23	K06751|1|2e-129|280|mmu:15007|major histocompatibility complex, class I	GO:0031224//intrinsic to membrane;GO:0042611;GO:0009986//cell surface;GO:0005769//early endosome;GO:0012505//endomembrane system	GO:0003823//antigen binding	GO:0006952//defense response;GO:0002484;GO:0001912//positive regulation of leukocyte mediated cytotoxicity	gi|148675527|gb|EDL07474.1|/1.69921e-150/mCG23009, isoform CRA_c [Mus musculus]
Type I diabetes mellitus	NR_004446	2.32328	Up	1.81983	Up	2.57962	Up	1324	28	143	2.37624	11.8923	2.32328	Up	1.68e-19	1.31e-17	1324	28	98	2.37624	8.38908	1.81983	Up	1.26e-10	3.96e-09	1324	28	165	2.37624	14.2047	2.57962	Up	1.71e-25	1.61e-23	K06751|1|2e-129|280|mmu:15007|major histocompatibility complex, class I	GO:0031224//intrinsic to membrane;GO:0042611;GO:0009986//cell surface;GO:0005769//early endosome;GO:0012505//endomembrane system	GO:0003823//antigen binding	GO:0006952//defense response;GO:0002484;GO:0001912//positive regulation of leukocyte mediated cytotoxicity	gi|148675527|gb|EDL07474.1|/1.69921e-150/mCG23009, isoform CRA_c [Mus musculus]
Phagosome	NR_004446	2.32328	Up	1.81983	Up	2.57962	Up	1324	28	143	2.37624	11.8923	2.32328	Up	1.68e-19	1.31e-17	1324	28	98	2.37624	8.38908	1.81983	Up	1.26e-10	3.96e-09	1324	28	165	2.37624	14.2047	2.57962	Up	1.71e-25	1.61e-23	K06751|1|2e-129|280|mmu:15007|major histocompatibility complex, class I	GO:0031224//intrinsic to membrane;GO:0042611;GO:0009986//cell surface;GO:0005769//early endosome;GO:0012505//endomembrane system	GO:0003823//antigen binding	GO:0006952//defense response;GO:0002484;GO:0001912//positive regulation of leukocyte mediated cytotoxicity	gi|148675527|gb|EDL07474.1|/1.69921e-150/mCG23009, isoform CRA_c [Mus musculus]
Graft-versus-host disease	NR_004446	2.32328	Up	1.81983	Up	2.57962	Up	1324	28	143	2.37624	11.8923	2.32328	Up	1.68e-19	1.31e-17	1324	28	98	2.37624	8.38908	1.81983	Up	1.26e-10	3.96e-09	1324	28	165	2.37624	14.2047	2.57962	Up	1.71e-25	1.61e-23	K06751|1|2e-129|280|mmu:15007|major histocompatibility complex, class I	GO:0031224//intrinsic to membrane;GO:0042611;GO:0009986//cell surface;GO:0005769//early endosome;GO:0012505//endomembrane system	GO:0003823//antigen binding	GO:0006952//defense response;GO:0002484;GO:0001912//positive regulation of leukocyte mediated cytotoxicity	gi|148675527|gb|EDL07474.1|/1.69921e-150/mCG23009, isoform CRA_c [Mus musculus]
Cell adhesion molecules (CAMs)	NR_004446	2.32328	Up	1.81983	Up	2.57962	Up	1324	28	143	2.37624	11.8923	2.32328	Up	1.68e-19	1.31e-17	1324	28	98	2.37624	8.38908	1.81983	Up	1.26e-10	3.96e-09	1324	28	165	2.37624	14.2047	2.57962	Up	1.71e-25	1.61e-23	K06751|1|2e-129|280|mmu:15007|major histocompatibility complex, class I	GO:0031224//intrinsic to membrane;GO:0042611;GO:0009986//cell surface;GO:0005769//early endosome;GO:0012505//endomembrane system	GO:0003823//antigen binding	GO:0006952//defense response;GO:0002484;GO:0001912//positive regulation of leukocyte mediated cytotoxicity	gi|148675527|gb|EDL07474.1|/1.69921e-150/mCG23009, isoform CRA_c [Mus musculus]
Herpes simplex infection	NR_004446	2.32328	Up	1.81983	Up	2.57962	Up	1324	28	143	2.37624	11.8923	2.32328	Up	1.68e-19	1.31e-17	1324	28	98	2.37624	8.38908	1.81983	Up	1.26e-10	3.96e-09	1324	28	165	2.37624	14.2047	2.57962	Up	1.71e-25	1.61e-23	K06751|1|2e-129|280|mmu:15007|major histocompatibility complex, class I	GO:0031224//intrinsic to membrane;GO:0042611;GO:0009986//cell surface;GO:0005769//early endosome;GO:0012505//endomembrane system	GO:0003823//antigen binding	GO:0006952//defense response;GO:0002484;GO:0001912//positive regulation of leukocyte mediated cytotoxicity	gi|148675527|gb|EDL07474.1|/1.69921e-150/mCG23009, isoform CRA_c [Mus musculus]
Viral myocarditis	NR_004446	2.32328	Up	1.81983	Up	2.57962	Up	1324	28	143	2.37624	11.8923	2.32328	Up	1.68e-19	1.31e-17	1324	28	98	2.37624	8.38908	1.81983	Up	1.26e-10	3.96e-09	1324	28	165	2.37624	14.2047	2.57962	Up	1.71e-25	1.61e-23	K06751|1|2e-129|280|mmu:15007|major histocompatibility complex, class I	GO:0031224//intrinsic to membrane;GO:0042611;GO:0009986//cell surface;GO:0005769//early endosome;GO:0012505//endomembrane system	GO:0003823//antigen binding	GO:0006952//defense response;GO:0002484;GO:0001912//positive regulation of leukocyte mediated cytotoxicity	gi|148675527|gb|EDL07474.1|/1.69921e-150/mCG23009, isoform CRA_c [Mus musculus]
Epstein-Barr virus infection	NR_004446	2.32328	Up	1.81983	Up	2.57962	Up	1324	28	143	2.37624	11.8923	2.32328	Up	1.68e-19	1.31e-17	1324	28	98	2.37624	8.38908	1.81983	Up	1.26e-10	3.96e-09	1324	28	165	2.37624	14.2047	2.57962	Up	1.71e-25	1.61e-23	K06751|1|2e-129|280|mmu:15007|major histocompatibility complex, class I	GO:0031224//intrinsic to membrane;GO:0042611;GO:0009986//cell surface;GO:0005769//early endosome;GO:0012505//endomembrane system	GO:0003823//antigen binding	GO:0006952//defense response;GO:0002484;GO:0001912//positive regulation of leukocyte mediated cytotoxicity	gi|148675527|gb|EDL07474.1|/1.69921e-150/mCG23009, isoform CRA_c [Mus musculus]
Endocytosis	NR_004446	2.32328	Up	1.81983	Up	2.57962	Up	1324	28	143	2.37624	11.8923	2.32328	Up	1.68e-19	1.31e-17	1324	28	98	2.37624	8.38908	1.81983	Up	1.26e-10	3.96e-09	1324	28	165	2.37624	14.2047	2.57962	Up	1.71e-25	1.61e-23	K06751|1|2e-129|280|mmu:15007|major histocompatibility complex, class I	GO:0031224//intrinsic to membrane;GO:0042611;GO:0009986//cell surface;GO:0005769//early endosome;GO:0012505//endomembrane system	GO:0003823//antigen binding	GO:0006952//defense response;GO:0002484;GO:0001912//positive regulation of leukocyte mediated cytotoxicity	gi|148675527|gb|EDL07474.1|/1.69921e-150/mCG23009, isoform CRA_c [Mus musculus]
HTLV-I infection	NR_004446	2.32328	Up	1.81983	Up	2.57962	Up	1324	28	143	2.37624	11.8923	2.32328	Up	1.68e-19	1.31e-17	1324	28	98	2.37624	8.38908	1.81983	Up	1.26e-10	3.96e-09	1324	28	165	2.37624	14.2047	2.57962	Up	1.71e-25	1.61e-23	K06751|1|2e-129|280|mmu:15007|major histocompatibility complex, class I	GO:0031224//intrinsic to membrane;GO:0042611;GO:0009986//cell surface;GO:0005769//early endosome;GO:0012505//endomembrane system	GO:0003823//antigen binding	GO:0006952//defense response;GO:0002484;GO:0001912//positive regulation of leukocyte mediated cytotoxicity	gi|148675527|gb|EDL07474.1|/1.69921e-150/mCG23009, isoform CRA_c [Mus musculus]
Natural killer cell mediated cytotoxicity	NR_004446	2.32328	Up	1.81983	Up	2.57962	Up	1324	28	143	2.37624	11.8923	2.32328	Up	1.68e-19	1.31e-17	1324	28	98	2.37624	8.38908	1.81983	Up	1.26e-10	3.96e-09	1324	28	165	2.37624	14.2047	2.57962	Up	1.71e-25	1.61e-23	K06751|1|2e-129|280|mmu:15007|major histocompatibility complex, class I	GO:0031224//intrinsic to membrane;GO:0042611;GO:0009986//cell surface;GO:0005769//early endosome;GO:0012505//endomembrane system	GO:0003823//antigen binding	GO:0006952//defense response;GO:0002484;GO:0001912//positive regulation of leukocyte mediated cytotoxicity	gi|148675527|gb|EDL07474.1|/1.69921e-150/mCG23009, isoform CRA_c [Mus musculus]
Herpes simplex infection	Unigene10112_Mf_liverA	1.90663	Up	1.41965	Up	2.57391	Up	546	23	88	4.7332	17.7463	1.90663	Up	4.65e-10	1.84e-08	546	23	61	4.7332	12.6623	1.41965	Up	2.33e-05	0.000360922	546	23	135	4.7332	28.1824	2.57391	Up	4.52e-21	3.51e-19	K14217|1|2e-46|184|ecb:100066067|interferon-induced protein with tetratricopeptide repeats 1	-	GO:0005515//protein binding	GO:0035457//cellular response to interferon-alpha;GO:0035458//cellular response to interferon-beta	gi|146260276|ref|NP_001005858.2|/2.10535e-79/interferon-induced protein with tetratricopeptide repeats 3-like [Mus musculus]
Hepatitis C	Unigene10112_Mf_liverA	1.90663	Up	1.41965	Up	2.57391	Up	546	23	88	4.7332	17.7463	1.90663	Up	4.65e-10	1.84e-08	546	23	61	4.7332	12.6623	1.41965	Up	2.33e-05	0.000360922	546	23	135	4.7332	28.1824	2.57391	Up	4.52e-21	3.51e-19	K14217|1|2e-46|184|ecb:100066067|interferon-induced protein with tetratricopeptide repeats 1	-	GO:0005515//protein binding	GO:0035457//cellular response to interferon-alpha;GO:0035458//cellular response to interferon-beta	gi|146260276|ref|NP_001005858.2|/2.10535e-79/interferon-induced protein with tetratricopeptide repeats 3-like [Mus musculus]
Transcriptional misregulation in cancer	Unigene10351_Mf_liverA	2.42142	Up	2.68386	Up	3.64341	Up	1508	135	738	10.0589	53.8857	2.42142	Up	7.21e-99	2.73e-96	1508	135	860	10.0589	64.6359	2.68386	Up	2.41e-131	9.53e-129	1508	135	1663	10.0589	125.698	3.64341	Up	0	0	K10138|1|5e-33|142|ssc:448812|insulin-like growth factor-binding protein 3	GO:0005615//extracellular space	GO:0005520//insulin-like growth factor binding	GO:0030307//positive regulation of cell growth;GO:0006006//glucose metabolic process;GO:0048015//phosphatidylinositol-mediated signaling;GO:0042246//tissue regeneration;GO:0008286//insulin receptor signaling pathway	gi|344252547|gb|EGW08651.1|/1.30492e-152/Insulin-like growth factor-binding protein 1 [Cricetulus griseus]
p53 signaling pathway	Unigene10351_Mf_liverA	2.42142	Up	2.68386	Up	3.64341	Up	1508	135	738	10.0589	53.8857	2.42142	Up	7.21e-99	2.73e-96	1508	135	860	10.0589	64.6359	2.68386	Up	2.41e-131	9.53e-129	1508	135	1663	10.0589	125.698	3.64341	Up	0	0	K10138|1|5e-33|142|ssc:448812|insulin-like growth factor-binding protein 3	GO:0005615//extracellular space	GO:0005520//insulin-like growth factor binding	GO:0030307//positive regulation of cell growth;GO:0006006//glucose metabolic process;GO:0048015//phosphatidylinositol-mediated signaling;GO:0042246//tissue regeneration;GO:0008286//insulin receptor signaling pathway	gi|344252547|gb|EGW08651.1|/1.30492e-152/Insulin-like growth factor-binding protein 1 [Cricetulus griseus]
African trypanosomiasis	Unigene10963_Mf_liverA	4.45619	Up	4.0304	Up	6.9795	Up	214	5	112	2.62528	57.6266	4.45619	Up	3.27e-27	3.55e-25	214	5	81	2.62528	42.8991	4.0304	Up	3.63e-19	2.04e-17	214	5	622	2.62528	331.294	6.9795	Up	1.71e-179	8.91e-177	K14480|1|2e-18|91.3|mmu:75761|apolipoprotein L	-	GO:0004871//signal transducer activity	GO:0043123//positive regulation of I-kappaB kinase/NF-kappaB cascade	gi|257467561|ref|NP_083695.2|/1.3893e-17/apolipoprotein L 7a [Mus musculus]
Toxoplasmosis	Unigene11_Mf_liverA	1.63373	Up	1.79675	Up	2.86754	Up	1161	36	114	3.4841	10.8116	1.63373	Up	1.78e-10	7.41e-09	1161	36	124	3.4841	12.105	1.79675	Up	6.99e-13	2.7e-11	1161	36	259	3.4841	25.4275	2.86754	Up	9.82e-44	1.52e-41	K01047|1|2e-65|250|mcc:704629|phospholipase A2 [EC:3.1.1.4]	GO:0009986//cell surface;GO:0048471//perinuclear region of cytoplasm;GO:0005576//extracellular region;GO:0005794//Golgi apparatus;GO:0005886//plasma membrane	GO:0047498//calcium-dependent phospholipase A2 activity;GO:0005509//calcium ion binding;GO:0005102//receptor binding;GO:0008201//heparin binding	GO:0019370//leukotriene biosynthetic process;GO:0016042//lipid catabolic process;GO:0036148//phosphatidylglycerol acyl-chain remodeling;GO:0036150//phosphatidylserine acyl-chain remodeling;GO:0050482//arachidonic acid secretion;GO:0006654//phosphatidic acid biosynthetic process;GO:0034097//response to cytokine stimulus;GO:0036149//phosphatidylinositol acyl-chain remodeling;GO:0036151//phosphatidy…	gi|344240752|gb|EGV96855.1|/1.34278e-71/Calcium-dependent phospholipase A2 [Cricetulus griseus]
Metabolic pathways	Unigene11_Mf_liverA	1.63373	Up	1.79675	Up	2.86754	Up	1161	36	114	3.4841	10.8116	1.63373	Up	1.78e-10	7.41e-09	1161	36	124	3.4841	12.105	1.79675	Up	6.99e-13	2.7e-11	1161	36	259	3.4841	25.4275	2.86754	Up	9.82e-44	1.52e-41	K01047|1|2e-65|250|mcc:704629|phospholipase A2 [EC:3.1.1.4]	GO:0009986//cell surface;GO:0048471//perinuclear region of cytoplasm;GO:0005576//extracellular region;GO:0005794//Golgi apparatus;GO:0005886//plasma membrane	GO:0047498//calcium-dependent phospholipase A2 activity;GO:0005509//calcium ion binding;GO:0005102//receptor binding;GO:0008201//heparin binding	GO:0019370//leukotriene biosynthetic process;GO:0016042//lipid catabolic process;GO:0036148//phosphatidylglycerol acyl-chain remodeling;GO:0036150//phosphatidylserine acyl-chain remodeling;GO:0050482//arachidonic acid secretion;GO:0006654//phosphatidic acid biosynthetic process;GO:0034097//response to cytokine stimulus;GO:0036149//phosphatidylinositol acyl-chain remodeling;GO:0036151//phosphatidy…	gi|344240752|gb|EGV96855.1|/1.34278e-71/Calcium-dependent phospholipase A2 [Cricetulus griseus]
Arachidonic acid metabolism	Unigene11_Mf_liverA	1.63373	Up	1.79675	Up	2.86754	Up	1161	36	114	3.4841	10.8116	1.63373	Up	1.78e-10	7.41e-09	1161	36	124	3.4841	12.105	1.79675	Up	6.99e-13	2.7e-11	1161	36	259	3.4841	25.4275	2.86754	Up	9.82e-44	1.52e-41	K01047|1|2e-65|250|mcc:704629|phospholipase A2 [EC:3.1.1.4]	GO:0009986//cell surface;GO:0048471//perinuclear region of cytoplasm;GO:0005576//extracellular region;GO:0005794//Golgi apparatus;GO:0005886//plasma membrane	GO:0047498//calcium-dependent phospholipase A2 activity;GO:0005509//calcium ion binding;GO:0005102//receptor binding;GO:0008201//heparin binding	GO:0019370//leukotriene biosynthetic process;GO:0016042//lipid catabolic process;GO:0036148//phosphatidylglycerol acyl-chain remodeling;GO:0036150//phosphatidylserine acyl-chain remodeling;GO:0050482//arachidonic acid secretion;GO:0006654//phosphatidic acid biosynthetic process;GO:0034097//response to cytokine stimulus;GO:0036149//phosphatidylinositol acyl-chain remodeling;GO:0036151//phosphatidy…	gi|344240752|gb|EGV96855.1|/1.34278e-71/Calcium-dependent phospholipase A2 [Cricetulus griseus]
Linoleic acid metabolism	Unigene11_Mf_liverA	1.63373	Up	1.79675	Up	2.86754	Up	1161	36	114	3.4841	10.8116	1.63373	Up	1.78e-10	7.41e-09	1161	36	124	3.4841	12.105	1.79675	Up	6.99e-13	2.7e-11	1161	36	259	3.4841	25.4275	2.86754	Up	9.82e-44	1.52e-41	K01047|1|2e-65|250|mcc:704629|phospholipase A2 [EC:3.1.1.4]	GO:0009986//cell surface;GO:0048471//perinuclear region of cytoplasm;GO:0005576//extracellular region;GO:0005794//Golgi apparatus;GO:0005886//plasma membrane	GO:0047498//calcium-dependent phospholipase A2 activity;GO:0005509//calcium ion binding;GO:0005102//receptor binding;GO:0008201//heparin binding	GO:0019370//leukotriene biosynthetic process;GO:0016042//lipid catabolic process;GO:0036148//phosphatidylglycerol acyl-chain remodeling;GO:0036150//phosphatidylserine acyl-chain remodeling;GO:0050482//arachidonic acid secretion;GO:0006654//phosphatidic acid biosynthetic process;GO:0034097//response to cytokine stimulus;GO:0036149//phosphatidylinositol acyl-chain remodeling;GO:0036151//phosphatidy…	gi|344240752|gb|EGV96855.1|/1.34278e-71/Calcium-dependent phospholipase A2 [Cricetulus griseus]
Fc gamma R-mediated phagocytosis	Unigene11_Mf_liverA	1.63373	Up	1.79675	Up	2.86754	Up	1161	36	114	3.4841	10.8116	1.63373	Up	1.78e-10	7.41e-09	1161	36	124	3.4841	12.105	1.79675	Up	6.99e-13	2.7e-11	1161	36	259	3.4841	25.4275	2.86754	Up	9.82e-44	1.52e-41	K01047|1|2e-65|250|mcc:704629|phospholipase A2 [EC:3.1.1.4]	GO:0009986//cell surface;GO:0048471//perinuclear region of cytoplasm;GO:0005576//extracellular region;GO:0005794//Golgi apparatus;GO:0005886//plasma membrane	GO:0047498//calcium-dependent phospholipase A2 activity;GO:0005509//calcium ion binding;GO:0005102//receptor binding;GO:0008201//heparin binding	GO:0019370//leukotriene biosynthetic process;GO:0016042//lipid catabolic process;GO:0036148//phosphatidylglycerol acyl-chain remodeling;GO:0036150//phosphatidylserine acyl-chain remodeling;GO:0050482//arachidonic acid secretion;GO:0006654//phosphatidic acid biosynthetic process;GO:0034097//response to cytokine stimulus;GO:0036149//phosphatidylinositol acyl-chain remodeling;GO:0036151//phosphatidy…	gi|344240752|gb|EGV96855.1|/1.34278e-71/Calcium-dependent phospholipase A2 [Cricetulus griseus]
alpha-Linolenic acid metabolism	Unigene11_Mf_liverA	1.63373	Up	1.79675	Up	2.86754	Up	1161	36	114	3.4841	10.8116	1.63373	Up	1.78e-10	7.41e-09	1161	36	124	3.4841	12.105	1.79675	Up	6.99e-13	2.7e-11	1161	36	259	3.4841	25.4275	2.86754	Up	9.82e-44	1.52e-41	K01047|1|2e-65|250|mcc:704629|phospholipase A2 [EC:3.1.1.4]	GO:0009986//cell surface;GO:0048471//perinuclear region of cytoplasm;GO:0005576//extracellular region;GO:0005794//Golgi apparatus;GO:0005886//plasma membrane	GO:0047498//calcium-dependent phospholipase A2 activity;GO:0005509//calcium ion binding;GO:0005102//receptor binding;GO:0008201//heparin binding	GO:0019370//leukotriene biosynthetic process;GO:0016042//lipid catabolic process;GO:0036148//phosphatidylglycerol acyl-chain remodeling;GO:0036150//phosphatidylserine acyl-chain remodeling;GO:0050482//arachidonic acid secretion;GO:0006654//phosphatidic acid biosynthetic process;GO:0034097//response to cytokine stimulus;GO:0036149//phosphatidylinositol acyl-chain remodeling;GO:0036151//phosphatidy…	gi|344240752|gb|EGV96855.1|/1.34278e-71/Calcium-dependent phospholipase A2 [Cricetulus griseus]
Serotonergic synapse	Unigene11_Mf_liverA	1.63373	Up	1.79675	Up	2.86754	Up	1161	36	114	3.4841	10.8116	1.63373	Up	1.78e-10	7.41e-09	1161	36	124	3.4841	12.105	1.79675	Up	6.99e-13	2.7e-11	1161	36	259	3.4841	25.4275	2.86754	Up	9.82e-44	1.52e-41	K01047|1|2e-65|250|mcc:704629|phospholipase A2 [EC:3.1.1.4]	GO:0009986//cell surface;GO:0048471//perinuclear region of cytoplasm;GO:0005576//extracellular region;GO:0005794//Golgi apparatus;GO:0005886//plasma membrane	GO:0047498//calcium-dependent phospholipase A2 activity;GO:0005509//calcium ion binding;GO:0005102//receptor binding;GO:0008201//heparin binding	GO:0019370//leukotriene biosynthetic process;GO:0016042//lipid catabolic process;GO:0036148//phosphatidylglycerol acyl-chain remodeling;GO:0036150//phosphatidylserine acyl-chain remodeling;GO:0050482//arachidonic acid secretion;GO:0006654//phosphatidic acid biosynthetic process;GO:0034097//response to cytokine stimulus;GO:0036149//phosphatidylinositol acyl-chain remodeling;GO:0036151//phosphatidy…	gi|344240752|gb|EGV96855.1|/1.34278e-71/Calcium-dependent phospholipase A2 [Cricetulus griseus]
Fat digestion and absorption	Unigene11_Mf_liverA	1.63373	Up	1.79675	Up	2.86754	Up	1161	36	114	3.4841	10.8116	1.63373	Up	1.78e-10	7.41e-09	1161	36	124	3.4841	12.105	1.79675	Up	6.99e-13	2.7e-11	1161	36	259	3.4841	25.4275	2.86754	Up	9.82e-44	1.52e-41	K01047|1|2e-65|250|mcc:704629|phospholipase A2 [EC:3.1.1.4]	GO:0009986//cell surface;GO:0048471//perinuclear region of cytoplasm;GO:0005576//extracellular region;GO:0005794//Golgi apparatus;GO:0005886//plasma membrane	GO:0047498//calcium-dependent phospholipase A2 activity;GO:0005509//calcium ion binding;GO:0005102//receptor binding;GO:0008201//heparin binding	GO:0019370//leukotriene biosynthetic process;GO:0016042//lipid catabolic process;GO:0036148//phosphatidylglycerol acyl-chain remodeling;GO:0036150//phosphatidylserine acyl-chain remodeling;GO:0050482//arachidonic acid secretion;GO:0006654//phosphatidic acid biosynthetic process;GO:0034097//response to cytokine stimulus;GO:0036149//phosphatidylinositol acyl-chain remodeling;GO:0036151//phosphatidy…	gi|344240752|gb|EGV96855.1|/1.34278e-71/Calcium-dependent phospholipase A2 [Cricetulus griseus]
Vascular smooth muscle contraction	Unigene11_Mf_liverA	1.63373	Up	1.79675	Up	2.86754	Up	1161	36	114	3.4841	10.8116	1.63373	Up	1.78e-10	7.41e-09	1161	36	124	3.4841	12.105	1.79675	Up	6.99e-13	2.7e-11	1161	36	259	3.4841	25.4275	2.86754	Up	9.82e-44	1.52e-41	K01047|1|2e-65|250|mcc:704629|phospholipase A2 [EC:3.1.1.4]	GO:0009986//cell surface;GO:0048471//perinuclear region of cytoplasm;GO:0005576//extracellular region;GO:0005794//Golgi apparatus;GO:0005886//plasma membrane	GO:0047498//calcium-dependent phospholipase A2 activity;GO:0005509//calcium ion binding;GO:0005102//receptor binding;GO:0008201//heparin binding	GO:0019370//leukotriene biosynthetic process;GO:0016042//lipid catabolic process;GO:0036148//phosphatidylglycerol acyl-chain remodeling;GO:0036150//phosphatidylserine acyl-chain remodeling;GO:0050482//arachidonic acid secretion;GO:0006654//phosphatidic acid biosynthetic process;GO:0034097//response to cytokine stimulus;GO:0036149//phosphatidylinositol acyl-chain remodeling;GO:0036151//phosphatidy…	gi|344240752|gb|EGV96855.1|/1.34278e-71/Calcium-dependent phospholipase A2 [Cricetulus griseus]
Glutamatergic synapse	Unigene11_Mf_liverA	1.63373	Up	1.79675	Up	2.86754	Up	1161	36	114	3.4841	10.8116	1.63373	Up	1.78e-10	7.41e-09	1161	36	124	3.4841	12.105	1.79675	Up	6.99e-13	2.7e-11	1161	36	259	3.4841	25.4275	2.86754	Up	9.82e-44	1.52e-41	K01047|1|2e-65|250|mcc:704629|phospholipase A2 [EC:3.1.1.4]	GO:0009986//cell surface;GO:0048471//perinuclear region of cytoplasm;GO:0005576//extracellular region;GO:0005794//Golgi apparatus;GO:0005886//plasma membrane	GO:0047498//calcium-dependent phospholipase A2 activity;GO:0005509//calcium ion binding;GO:0005102//receptor binding;GO:0008201//heparin binding	GO:0019370//leukotriene biosynthetic process;GO:0016042//lipid catabolic process;GO:0036148//phosphatidylglycerol acyl-chain remodeling;GO:0036150//phosphatidylserine acyl-chain remodeling;GO:0050482//arachidonic acid secretion;GO:0006654//phosphatidic acid biosynthetic process;GO:0034097//response to cytokine stimulus;GO:0036149//phosphatidylinositol acyl-chain remodeling;GO:0036151//phosphatidy…	gi|344240752|gb|EGV96855.1|/1.34278e-71/Calcium-dependent phospholipase A2 [Cricetulus griseus]
Fc epsilon RI signaling pathway	Unigene11_Mf_liverA	1.63373	Up	1.79675	Up	2.86754	Up	1161	36	114	3.4841	10.8116	1.63373	Up	1.78e-10	7.41e-09	1161	36	124	3.4841	12.105	1.79675	Up	6.99e-13	2.7e-11	1161	36	259	3.4841	25.4275	2.86754	Up	9.82e-44	1.52e-41	K01047|1|2e-65|250|mcc:704629|phospholipase A2 [EC:3.1.1.4]	GO:0009986//cell surface;GO:0048471//perinuclear region of cytoplasm;GO:0005576//extracellular region;GO:0005794//Golgi apparatus;GO:0005886//plasma membrane	GO:0047498//calcium-dependent phospholipase A2 activity;GO:0005509//calcium ion binding;GO:0005102//receptor binding;GO:0008201//heparin binding	GO:0019370//leukotriene biosynthetic process;GO:0016042//lipid catabolic process;GO:0036148//phosphatidylglycerol acyl-chain remodeling;GO:0036150//phosphatidylserine acyl-chain remodeling;GO:0050482//arachidonic acid secretion;GO:0006654//phosphatidic acid biosynthetic process;GO:0034097//response to cytokine stimulus;GO:0036149//phosphatidylinositol acyl-chain remodeling;GO:0036151//phosphatidy…	gi|344240752|gb|EGV96855.1|/1.34278e-71/Calcium-dependent phospholipase A2 [Cricetulus griseus]
Ether lipid metabolism	Unigene11_Mf_liverA	1.63373	Up	1.79675	Up	2.86754	Up	1161	36	114	3.4841	10.8116	1.63373	Up	1.78e-10	7.41e-09	1161	36	124	3.4841	12.105	1.79675	Up	6.99e-13	2.7e-11	1161	36	259	3.4841	25.4275	2.86754	Up	9.82e-44	1.52e-41	K01047|1|2e-65|250|mcc:704629|phospholipase A2 [EC:3.1.1.4]	GO:0009986//cell surface;GO:0048471//perinuclear region of cytoplasm;GO:0005576//extracellular region;GO:0005794//Golgi apparatus;GO:0005886//plasma membrane	GO:0047498//calcium-dependent phospholipase A2 activity;GO:0005509//calcium ion binding;GO:0005102//receptor binding;GO:0008201//heparin binding	GO:0019370//leukotriene biosynthetic process;GO:0016042//lipid catabolic process;GO:0036148//phosphatidylglycerol acyl-chain remodeling;GO:0036150//phosphatidylserine acyl-chain remodeling;GO:0050482//arachidonic acid secretion;GO:0006654//phosphatidic acid biosynthetic process;GO:0034097//response to cytokine stimulus;GO:0036149//phosphatidylinositol acyl-chain remodeling;GO:0036151//phosphatidy…	gi|344240752|gb|EGV96855.1|/1.34278e-71/Calcium-dependent phospholipase A2 [Cricetulus griseus]
Glycerophospholipid metabolism	Unigene11_Mf_liverA	1.63373	Up	1.79675	Up	2.86754	Up	1161	36	114	3.4841	10.8116	1.63373	Up	1.78e-10	7.41e-09	1161	36	124	3.4841	12.105	1.79675	Up	6.99e-13	2.7e-11	1161	36	259	3.4841	25.4275	2.86754	Up	9.82e-44	1.52e-41	K01047|1|2e-65|250|mcc:704629|phospholipase A2 [EC:3.1.1.4]	GO:0009986//cell surface;GO:0048471//perinuclear region of cytoplasm;GO:0005576//extracellular region;GO:0005794//Golgi apparatus;GO:0005886//plasma membrane	GO:0047498//calcium-dependent phospholipase A2 activity;GO:0005509//calcium ion binding;GO:0005102//receptor binding;GO:0008201//heparin binding	GO:0019370//leukotriene biosynthetic process;GO:0016042//lipid catabolic process;GO:0036148//phosphatidylglycerol acyl-chain remodeling;GO:0036150//phosphatidylserine acyl-chain remodeling;GO:0050482//arachidonic acid secretion;GO:0006654//phosphatidic acid biosynthetic process;GO:0034097//response to cytokine stimulus;GO:0036149//phosphatidylinositol acyl-chain remodeling;GO:0036151//phosphatidy…	gi|344240752|gb|EGV96855.1|/1.34278e-71/Calcium-dependent phospholipase A2 [Cricetulus griseus]
Pancreatic secretion	Unigene11_Mf_liverA	1.63373	Up	1.79675	Up	2.86754	Up	1161	36	114	3.4841	10.8116	1.63373	Up	1.78e-10	7.41e-09	1161	36	124	3.4841	12.105	1.79675	Up	6.99e-13	2.7e-11	1161	36	259	3.4841	25.4275	2.86754	Up	9.82e-44	1.52e-41	K01047|1|2e-65|250|mcc:704629|phospholipase A2 [EC:3.1.1.4]	GO:0009986//cell surface;GO:0048471//perinuclear region of cytoplasm;GO:0005576//extracellular region;GO:0005794//Golgi apparatus;GO:0005886//plasma membrane	GO:0047498//calcium-dependent phospholipase A2 activity;GO:0005509//calcium ion binding;GO:0005102//receptor binding;GO:0008201//heparin binding	GO:0019370//leukotriene biosynthetic process;GO:0016042//lipid catabolic process;GO:0036148//phosphatidylglycerol acyl-chain remodeling;GO:0036150//phosphatidylserine acyl-chain remodeling;GO:0050482//arachidonic acid secretion;GO:0006654//phosphatidic acid biosynthetic process;GO:0034097//response to cytokine stimulus;GO:0036149//phosphatidylinositol acyl-chain remodeling;GO:0036151//phosphatidy…	gi|344240752|gb|EGV96855.1|/1.34278e-71/Calcium-dependent phospholipase A2 [Cricetulus griseus]
VEGF signaling pathway	Unigene11_Mf_liverA	1.63373	Up	1.79675	Up	2.86754	Up	1161	36	114	3.4841	10.8116	1.63373	Up	1.78e-10	7.41e-09	1161	36	124	3.4841	12.105	1.79675	Up	6.99e-13	2.7e-11	1161	36	259	3.4841	25.4275	2.86754	Up	9.82e-44	1.52e-41	K01047|1|2e-65|250|mcc:704629|phospholipase A2 [EC:3.1.1.4]	GO:0009986//cell surface;GO:0048471//perinuclear region of cytoplasm;GO:0005576//extracellular region;GO:0005794//Golgi apparatus;GO:0005886//plasma membrane	GO:0047498//calcium-dependent phospholipase A2 activity;GO:0005509//calcium ion binding;GO:0005102//receptor binding;GO:0008201//heparin binding	GO:0019370//leukotriene biosynthetic process;GO:0016042//lipid catabolic process;GO:0036148//phosphatidylglycerol acyl-chain remodeling;GO:0036150//phosphatidylserine acyl-chain remodeling;GO:0050482//arachidonic acid secretion;GO:0006654//phosphatidic acid biosynthetic process;GO:0034097//response to cytokine stimulus;GO:0036149//phosphatidylinositol acyl-chain remodeling;GO:0036151//phosphatidy…	gi|344240752|gb|EGV96855.1|/1.34278e-71/Calcium-dependent phospholipase A2 [Cricetulus griseus]
GnRH signaling pathway	Unigene11_Mf_liverA	1.63373	Up	1.79675	Up	2.86754	Up	1161	36	114	3.4841	10.8116	1.63373	Up	1.78e-10	7.41e-09	1161	36	124	3.4841	12.105	1.79675	Up	6.99e-13	2.7e-11	1161	36	259	3.4841	25.4275	2.86754	Up	9.82e-44	1.52e-41	K01047|1|2e-65|250|mcc:704629|phospholipase A2 [EC:3.1.1.4]	GO:0009986//cell surface;GO:0048471//perinuclear region of cytoplasm;GO:0005576//extracellular region;GO:0005794//Golgi apparatus;GO:0005886//plasma membrane	GO:0047498//calcium-dependent phospholipase A2 activity;GO:0005509//calcium ion binding;GO:0005102//receptor binding;GO:0008201//heparin binding	GO:0019370//leukotriene biosynthetic process;GO:0016042//lipid catabolic process;GO:0036148//phosphatidylglycerol acyl-chain remodeling;GO:0036150//phosphatidylserine acyl-chain remodeling;GO:0050482//arachidonic acid secretion;GO:0006654//phosphatidic acid biosynthetic process;GO:0034097//response to cytokine stimulus;GO:0036149//phosphatidylinositol acyl-chain remodeling;GO:0036151//phosphatidy…	gi|344240752|gb|EGV96855.1|/1.34278e-71/Calcium-dependent phospholipase A2 [Cricetulus griseus]
MAPK signaling pathway	Unigene11_Mf_liverA	1.63373	Up	1.79675	Up	2.86754	Up	1161	36	114	3.4841	10.8116	1.63373	Up	1.78e-10	7.41e-09	1161	36	124	3.4841	12.105	1.79675	Up	6.99e-13	2.7e-11	1161	36	259	3.4841	25.4275	2.86754	Up	9.82e-44	1.52e-41	K01047|1|2e-65|250|mcc:704629|phospholipase A2 [EC:3.1.1.4]	GO:0009986//cell surface;GO:0048471//perinuclear region of cytoplasm;GO:0005576//extracellular region;GO:0005794//Golgi apparatus;GO:0005886//plasma membrane	GO:0047498//calcium-dependent phospholipase A2 activity;GO:0005509//calcium ion binding;GO:0005102//receptor binding;GO:0008201//heparin binding	GO:0019370//leukotriene biosynthetic process;GO:0016042//lipid catabolic process;GO:0036148//phosphatidylglycerol acyl-chain remodeling;GO:0036150//phosphatidylserine acyl-chain remodeling;GO:0050482//arachidonic acid secretion;GO:0006654//phosphatidic acid biosynthetic process;GO:0034097//response to cytokine stimulus;GO:0036149//phosphatidylinositol acyl-chain remodeling;GO:0036151//phosphatidy…	gi|344240752|gb|EGV96855.1|/1.34278e-71/Calcium-dependent phospholipase A2 [Cricetulus griseus]
Long-term depression	Unigene11_Mf_liverA	1.63373	Up	1.79675	Up	2.86754	Up	1161	36	114	3.4841	10.8116	1.63373	Up	1.78e-10	7.41e-09	1161	36	124	3.4841	12.105	1.79675	Up	6.99e-13	2.7e-11	1161	36	259	3.4841	25.4275	2.86754	Up	9.82e-44	1.52e-41	K01047|1|2e-65|250|mcc:704629|phospholipase A2 [EC:3.1.1.4]	GO:0009986//cell surface;GO:0048471//perinuclear region of cytoplasm;GO:0005576//extracellular region;GO:0005794//Golgi apparatus;GO:0005886//plasma membrane	GO:0047498//calcium-dependent phospholipase A2 activity;GO:0005509//calcium ion binding;GO:0005102//receptor binding;GO:0008201//heparin binding	GO:0019370//leukotriene biosynthetic process;GO:0016042//lipid catabolic process;GO:0036148//phosphatidylglycerol acyl-chain remodeling;GO:0036150//phosphatidylserine acyl-chain remodeling;GO:0050482//arachidonic acid secretion;GO:0006654//phosphatidic acid biosynthetic process;GO:0034097//response to cytokine stimulus;GO:0036149//phosphatidylinositol acyl-chain remodeling;GO:0036151//phosphatidy…	gi|344240752|gb|EGV96855.1|/1.34278e-71/Calcium-dependent phospholipase A2 [Cricetulus griseus]
Toll-like receptor signaling pathway	Unigene1137_Mf_liverA	2.30466	Up	2.67544	Up	1.84508	Up	959	48	242	5.62396	27.7853	2.30466	Up	1.09e-31	1.37e-29	959	48	304	5.62396	35.9279	2.67544	Up	2.35e-47	3.24e-45	959	48	170	5.62396	20.2054	1.84508	Up	9.06e-18	5.99e-16	K12671|1|7e-37|154|ssc:494019|C-X-C motif chemokine 10	GO:0005615//extracellular space;GO:0009897//external side of plasma membrane	GO:0008603//cAMP-dependent protein kinase regulator activity;GO:0008009//chemokine activity	GO:0016525//negative regulation of angiogenesis;GO:0032496//response to lipopolysaccharide;GO:0007166//cell surface receptor signaling pathway;GO:0007267//cell-cell signaling;GO:0010332//response to gamma radiation;GO:0033280//response to vitamin D;GO:0009306//protein secretion;GO:0008015//blood circulation;GO:0006955//immune response;GO:0002690//positive regulation of leukocyte chemotaxis;GO:005…	gi|354501439|ref|XP_003512799.1|/1.83877e-41/PREDICTED: c-X-C motif chemokine 10-like [Cricetulus griseus]
Cytokine-cytokine receptor interaction	Unigene1137_Mf_liverA	2.30466	Up	2.67544	Up	1.84508	Up	959	48	242	5.62396	27.7853	2.30466	Up	1.09e-31	1.37e-29	959	48	304	5.62396	35.9279	2.67544	Up	2.35e-47	3.24e-45	959	48	170	5.62396	20.2054	1.84508	Up	9.06e-18	5.99e-16	K12671|1|7e-37|154|ssc:494019|C-X-C motif chemokine 10	GO:0005615//extracellular space;GO:0009897//external side of plasma membrane	GO:0008603//cAMP-dependent protein kinase regulator activity;GO:0008009//chemokine activity	GO:0016525//negative regulation of angiogenesis;GO:0032496//response to lipopolysaccharide;GO:0007166//cell surface receptor signaling pathway;GO:0007267//cell-cell signaling;GO:0010332//response to gamma radiation;GO:0033280//response to vitamin D;GO:0009306//protein secretion;GO:0008015//blood circulation;GO:0006955//immune response;GO:0002690//positive regulation of leukocyte chemotaxis;GO:005…	gi|354501439|ref|XP_003512799.1|/1.83877e-41/PREDICTED: c-X-C motif chemokine 10-like [Cricetulus griseus]
Influenza A	Unigene1137_Mf_liverA	2.30466	Up	2.67544	Up	1.84508	Up	959	48	242	5.62396	27.7853	2.30466	Up	1.09e-31	1.37e-29	959	48	304	5.62396	35.9279	2.67544	Up	2.35e-47	3.24e-45	959	48	170	5.62396	20.2054	1.84508	Up	9.06e-18	5.99e-16	K12671|1|7e-37|154|ssc:494019|C-X-C motif chemokine 10	GO:0005615//extracellular space;GO:0009897//external side of plasma membrane	GO:0008603//cAMP-dependent protein kinase regulator activity;GO:0008009//chemokine activity	GO:0016525//negative regulation of angiogenesis;GO:0032496//response to lipopolysaccharide;GO:0007166//cell surface receptor signaling pathway;GO:0007267//cell-cell signaling;GO:0010332//response to gamma radiation;GO:0033280//response to vitamin D;GO:0009306//protein secretion;GO:0008015//blood circulation;GO:0006955//immune response;GO:0002690//positive regulation of leukocyte chemotaxis;GO:005…	gi|354501439|ref|XP_003512799.1|/1.83877e-41/PREDICTED: c-X-C motif chemokine 10-like [Cricetulus griseus]
RIG-I-like receptor signaling pathway	Unigene1137_Mf_liverA	2.30466	Up	2.67544	Up	1.84508	Up	959	48	242	5.62396	27.7853	2.30466	Up	1.09e-31	1.37e-29	959	48	304	5.62396	35.9279	2.67544	Up	2.35e-47	3.24e-45	959	48	170	5.62396	20.2054	1.84508	Up	9.06e-18	5.99e-16	K12671|1|7e-37|154|ssc:494019|C-X-C motif chemokine 10	GO:0005615//extracellular space;GO:0009897//external side of plasma membrane	GO:0008603//cAMP-dependent protein kinase regulator activity;GO:0008009//chemokine activity	GO:0016525//negative regulation of angiogenesis;GO:0032496//response to lipopolysaccharide;GO:0007166//cell surface receptor signaling pathway;GO:0007267//cell-cell signaling;GO:0010332//response to gamma radiation;GO:0033280//response to vitamin D;GO:0009306//protein secretion;GO:0008015//blood circulation;GO:0006955//immune response;GO:0002690//positive regulation of leukocyte chemotaxis;GO:005…	gi|354501439|ref|XP_003512799.1|/1.83877e-41/PREDICTED: c-X-C motif chemokine 10-like [Cricetulus griseus]
Chemokine signaling pathway	Unigene1137_Mf_liverA	2.30466	Up	2.67544	Up	1.84508	Up	959	48	242	5.62396	27.7853	2.30466	Up	1.09e-31	1.37e-29	959	48	304	5.62396	35.9279	2.67544	Up	2.35e-47	3.24e-45	959	48	170	5.62396	20.2054	1.84508	Up	9.06e-18	5.99e-16	K12671|1|7e-37|154|ssc:494019|C-X-C motif chemokine 10	GO:0005615//extracellular space;GO:0009897//external side of plasma membrane	GO:0008603//cAMP-dependent protein kinase regulator activity;GO:0008009//chemokine activity	GO:0016525//negative regulation of angiogenesis;GO:0032496//response to lipopolysaccharide;GO:0007166//cell surface receptor signaling pathway;GO:0007267//cell-cell signaling;GO:0010332//response to gamma radiation;GO:0033280//response to vitamin D;GO:0009306//protein secretion;GO:0008015//blood circulation;GO:0006955//immune response;GO:0002690//positive regulation of leukocyte chemotaxis;GO:005…	gi|354501439|ref|XP_003512799.1|/1.83877e-41/PREDICTED: c-X-C motif chemokine 10-like [Cricetulus griseus]
Cytosolic DNA-sensing pathway	Unigene1137_Mf_liverA	2.30466	Up	2.67544	Up	1.84508	Up	959	48	242	5.62396	27.7853	2.30466	Up	1.09e-31	1.37e-29	959	48	304	5.62396	35.9279	2.67544	Up	2.35e-47	3.24e-45	959	48	170	5.62396	20.2054	1.84508	Up	9.06e-18	5.99e-16	K12671|1|7e-37|154|ssc:494019|C-X-C motif chemokine 10	GO:0005615//extracellular space;GO:0009897//external side of plasma membrane	GO:0008603//cAMP-dependent protein kinase regulator activity;GO:0008009//chemokine activity	GO:0016525//negative regulation of angiogenesis;GO:0032496//response to lipopolysaccharide;GO:0007166//cell surface receptor signaling pathway;GO:0007267//cell-cell signaling;GO:0010332//response to gamma radiation;GO:0033280//response to vitamin D;GO:0009306//protein secretion;GO:0008015//blood circulation;GO:0006955//immune response;GO:0002690//positive regulation of leukocyte chemotaxis;GO:005…	gi|354501439|ref|XP_003512799.1|/1.83877e-41/PREDICTED: c-X-C motif chemokine 10-like [Cricetulus griseus]
Metabolism of xenobiotics by cytochrome P450	Unigene1205_Mf_liverA	-1.38586	Down	-2.5935	Down	-1.94401	Down	5533	968	378	19.6578	7.52228	-1.38586	Down	9.84e-63	2.34e-60	5533	968	159	19.6578	3.25696	-2.5935	Down	1.27e-140	5.43e-138	5533	968	248	19.6578	5.10891	-1.94401	Down	9.67e-99	2.98e-96	K07424|1|2e-82|309|rno:171352|cytochrome P450, family 3, subfamily A [EC:1.14.14.1]	GO:0005789//endoplasmic reticulum membrane	GO:0050649//testosterone 6-beta-hydroxylase activity;GO:0070330//aromatase activity;GO:0009055//electron carrier activity;GO:0020037//heme binding;GO:0008390//testosterone 16-alpha-hydroxylase activity;GO:0005506//iron ion binding	GO:0050896//response to stimulus;GO:0042737//drug catabolic process;GO:0070989//oxidative demethylation;GO:0009822//alkaloid catabolic process;GO:0007608//sensory perception of smell;GO:0010628//positive regulation of gene expression	gi|354488851|ref|XP_003506579.1|/2.2434e-95/PREDICTED: cytochrome P450 3A13-like [Cricetulus griseus]
Retinol metabolism	Unigene1205_Mf_liverA	-1.38586	Down	-2.5935	Down	-1.94401	Down	5533	968	378	19.6578	7.52228	-1.38586	Down	9.84e-63	2.34e-60	5533	968	159	19.6578	3.25696	-2.5935	Down	1.27e-140	5.43e-138	5533	968	248	19.6578	5.10891	-1.94401	Down	9.67e-99	2.98e-96	K07424|1|2e-82|309|rno:171352|cytochrome P450, family 3, subfamily A [EC:1.14.14.1]	GO:0005789//endoplasmic reticulum membrane	GO:0050649//testosterone 6-beta-hydroxylase activity;GO:0070330//aromatase activity;GO:0009055//electron carrier activity;GO:0020037//heme binding;GO:0008390//testosterone 16-alpha-hydroxylase activity;GO:0005506//iron ion binding	GO:0050896//response to stimulus;GO:0042737//drug catabolic process;GO:0070989//oxidative demethylation;GO:0009822//alkaloid catabolic process;GO:0007608//sensory perception of smell;GO:0010628//positive regulation of gene expression	gi|354488851|ref|XP_003506579.1|/2.2434e-95/PREDICTED: cytochrome P450 3A13-like [Cricetulus griseus]
Bile secretion	Unigene1205_Mf_liverA	-1.38586	Down	-2.5935	Down	-1.94401	Down	5533	968	378	19.6578	7.52228	-1.38586	Down	9.84e-63	2.34e-60	5533	968	159	19.6578	3.25696	-2.5935	Down	1.27e-140	5.43e-138	5533	968	248	19.6578	5.10891	-1.94401	Down	9.67e-99	2.98e-96	K07424|1|2e-82|309|rno:171352|cytochrome P450, family 3, subfamily A [EC:1.14.14.1]	GO:0005789//endoplasmic reticulum membrane	GO:0050649//testosterone 6-beta-hydroxylase activity;GO:0070330//aromatase activity;GO:0009055//electron carrier activity;GO:0020037//heme binding;GO:0008390//testosterone 16-alpha-hydroxylase activity;GO:0005506//iron ion binding	GO:0050896//response to stimulus;GO:0042737//drug catabolic process;GO:0070989//oxidative demethylation;GO:0009822//alkaloid catabolic process;GO:0007608//sensory perception of smell;GO:0010628//positive regulation of gene expression	gi|354488851|ref|XP_003506579.1|/2.2434e-95/PREDICTED: cytochrome P450 3A13-like [Cricetulus griseus]
Steroid hormone biosynthesis	Unigene1205_Mf_liverA	-1.38586	Down	-2.5935	Down	-1.94401	Down	5533	968	378	19.6578	7.52228	-1.38586	Down	9.84e-63	2.34e-60	5533	968	159	19.6578	3.25696	-2.5935	Down	1.27e-140	5.43e-138	5533	968	248	19.6578	5.10891	-1.94401	Down	9.67e-99	2.98e-96	K07424|1|2e-82|309|rno:171352|cytochrome P450, family 3, subfamily A [EC:1.14.14.1]	GO:0005789//endoplasmic reticulum membrane	GO:0050649//testosterone 6-beta-hydroxylase activity;GO:0070330//aromatase activity;GO:0009055//electron carrier activity;GO:0020037//heme binding;GO:0008390//testosterone 16-alpha-hydroxylase activity;GO:0005506//iron ion binding	GO:0050896//response to stimulus;GO:0042737//drug catabolic process;GO:0070989//oxidative demethylation;GO:0009822//alkaloid catabolic process;GO:0007608//sensory perception of smell;GO:0010628//positive regulation of gene expression	gi|354488851|ref|XP_003506579.1|/2.2434e-95/PREDICTED: cytochrome P450 3A13-like [Cricetulus griseus]
Metabolic pathways	Unigene1205_Mf_liverA	-1.38586	Down	-2.5935	Down	-1.94401	Down	5533	968	378	19.6578	7.52228	-1.38586	Down	9.84e-63	2.34e-60	5533	968	159	19.6578	3.25696	-2.5935	Down	1.27e-140	5.43e-138	5533	968	248	19.6578	5.10891	-1.94401	Down	9.67e-99	2.98e-96	K07424|1|2e-82|309|rno:171352|cytochrome P450, family 3, subfamily A [EC:1.14.14.1]	GO:0005789//endoplasmic reticulum membrane	GO:0050649//testosterone 6-beta-hydroxylase activity;GO:0070330//aromatase activity;GO:0009055//electron carrier activity;GO:0020037//heme binding;GO:0008390//testosterone 16-alpha-hydroxylase activity;GO:0005506//iron ion binding	GO:0050896//response to stimulus;GO:0042737//drug catabolic process;GO:0070989//oxidative demethylation;GO:0009822//alkaloid catabolic process;GO:0007608//sensory perception of smell;GO:0010628//positive regulation of gene expression	gi|354488851|ref|XP_003506579.1|/2.2434e-95/PREDICTED: cytochrome P450 3A13-like [Cricetulus griseus]
Drug metabolism - cytochrome P450	Unigene1205_Mf_liverA	-1.38586	Down	-2.5935	Down	-1.94401	Down	5533	968	378	19.6578	7.52228	-1.38586	Down	9.84e-63	2.34e-60	5533	968	159	19.6578	3.25696	-2.5935	Down	1.27e-140	5.43e-138	5533	968	248	19.6578	5.10891	-1.94401	Down	9.67e-99	2.98e-96	K07424|1|2e-82|309|rno:171352|cytochrome P450, family 3, subfamily A [EC:1.14.14.1]	GO:0005789//endoplasmic reticulum membrane	GO:0050649//testosterone 6-beta-hydroxylase activity;GO:0070330//aromatase activity;GO:0009055//electron carrier activity;GO:0020037//heme binding;GO:0008390//testosterone 16-alpha-hydroxylase activity;GO:0005506//iron ion binding	GO:0050896//response to stimulus;GO:0042737//drug catabolic process;GO:0070989//oxidative demethylation;GO:0009822//alkaloid catabolic process;GO:0007608//sensory perception of smell;GO:0010628//positive regulation of gene expression	gi|354488851|ref|XP_003506579.1|/2.2434e-95/PREDICTED: cytochrome P450 3A13-like [Cricetulus griseus]
Linoleic acid metabolism	Unigene1205_Mf_liverA	-1.38586	Down	-2.5935	Down	-1.94401	Down	5533	968	378	19.6578	7.52228	-1.38586	Down	9.84e-63	2.34e-60	5533	968	159	19.6578	3.25696	-2.5935	Down	1.27e-140	5.43e-138	5533	968	248	19.6578	5.10891	-1.94401	Down	9.67e-99	2.98e-96	K07424|1|2e-82|309|rno:171352|cytochrome P450, family 3, subfamily A [EC:1.14.14.1]	GO:0005789//endoplasmic reticulum membrane	GO:0050649//testosterone 6-beta-hydroxylase activity;GO:0070330//aromatase activity;GO:0009055//electron carrier activity;GO:0020037//heme binding;GO:0008390//testosterone 16-alpha-hydroxylase activity;GO:0005506//iron ion binding	GO:0050896//response to stimulus;GO:0042737//drug catabolic process;GO:0070989//oxidative demethylation;GO:0009822//alkaloid catabolic process;GO:0007608//sensory perception of smell;GO:0010628//positive regulation of gene expression	gi|354488851|ref|XP_003506579.1|/2.2434e-95/PREDICTED: cytochrome P450 3A13-like [Cricetulus griseus]
Drug metabolism - other enzymes	Unigene1205_Mf_liverA	-1.38586	Down	-2.5935	Down	-1.94401	Down	5533	968	378	19.6578	7.52228	-1.38586	Down	9.84e-63	2.34e-60	5533	968	159	19.6578	3.25696	-2.5935	Down	1.27e-140	5.43e-138	5533	968	248	19.6578	5.10891	-1.94401	Down	9.67e-99	2.98e-96	K07424|1|2e-82|309|rno:171352|cytochrome P450, family 3, subfamily A [EC:1.14.14.1]	GO:0005789//endoplasmic reticulum membrane	GO:0050649//testosterone 6-beta-hydroxylase activity;GO:0070330//aromatase activity;GO:0009055//electron carrier activity;GO:0020037//heme binding;GO:0008390//testosterone 16-alpha-hydroxylase activity;GO:0005506//iron ion binding	GO:0050896//response to stimulus;GO:0042737//drug catabolic process;GO:0070989//oxidative demethylation;GO:0009822//alkaloid catabolic process;GO:0007608//sensory perception of smell;GO:0010628//positive regulation of gene expression	gi|354488851|ref|XP_003506579.1|/2.2434e-95/PREDICTED: cytochrome P450 3A13-like [Cricetulus griseus]
Amoebiasis	Unigene1212_Mf_liverA	2.24875	Up	2.77801	Up	1.75401	Up	1315	40	194	3.41786	16.2441	2.24875	Up	5.47e-25	5.43e-23	1315	40	272	3.41786	23.4433	2.77801	Up	3.07e-44	3.99e-42	1315	40	133	3.41786	11.5282	1.75401	Up	2.36e-13	1.18e-11	K13963|1|1e-55|218|rno:361241|serpin B	GO:0005829//cytosol;GO:0005615//extracellular space;GO:0005634//nucleus	GO:0004867//serine-type endopeptidase inhibitor activity;GO:0043027//cysteine-type endopeptidase inhibitor activity involved in apoptotic process;GO:0002020//protease binding	GO:0043154//negative regulation of cysteine-type endopeptidase activity involved in apoptotic process;GO:0042742//defense response to bacterium;GO:0002448//mast cell mediated immunity;GO:0006916;GO:0001913//T cell mediated cytotoxicity;GO:0071391//cellular response to estrogen stimulus;GO:0070233//negative regulation of T cell apoptotic process;GO:0002438//acute inflammatory response to antigenic…	gi|354468797|ref|XP_003496837.1|/1.55561e-58/PREDICTED: serpin B9-like [Cricetulus griseus]
Bile secretion	Unigene1280_Mf_liverA	-2.98226	Down	-2.55758	Down	-3.09327	Down	2435	3082	398	142.218	17.9971	-2.98226	Down	0	0	2435	3082	519	142.218	24.1571	-2.55758	Down	0	0	2435	3082	356	142.218	16.6643	-3.09327	Down	0	0	K00489|1|0.0|918|rno:25428|cytochrome P450, family 7, subfamily A (cholesterol 7alpha-monooxygenase) [EC:1.14.13.17]	GO:0005789//endoplasmic reticulum membrane	GO:0008123//cholesterol 7-alpha-monooxygenase activity;GO:0009055//electron carrier activity;GO:0020037//heme binding;GO:0005506//iron ion binding	GO:0006707//cholesterol catabolic process;GO:0055114//oxidation-reduction process;GO:0006805//xenobiotic metabolic process;GO:0070859//positive regulation of bile acid biosynthetic process;GO:0071333//cellular response to glucose stimulus;GO:0071397//cellular response to cholesterol;GO:0042632//cholesterol homeostasis;GO:0044255//cellular lipid metabolic process	gi|7549754|ref|NP_037074.1|/0/cholesterol 7-alpha-monooxygenase [Rattus norvegicus]
Steroid hormone biosynthesis	Unigene1280_Mf_liverA	-2.98226	Down	-2.55758	Down	-3.09327	Down	2435	3082	398	142.218	17.9971	-2.98226	Down	0	0	2435	3082	519	142.218	24.1571	-2.55758	Down	0	0	2435	3082	356	142.218	16.6643	-3.09327	Down	0	0	K00489|1|0.0|918|rno:25428|cytochrome P450, family 7, subfamily A (cholesterol 7alpha-monooxygenase) [EC:1.14.13.17]	GO:0005789//endoplasmic reticulum membrane	GO:0008123//cholesterol 7-alpha-monooxygenase activity;GO:0009055//electron carrier activity;GO:0020037//heme binding;GO:0005506//iron ion binding	GO:0006707//cholesterol catabolic process;GO:0055114//oxidation-reduction process;GO:0006805//xenobiotic metabolic process;GO:0070859//positive regulation of bile acid biosynthetic process;GO:0071333//cellular response to glucose stimulus;GO:0071397//cellular response to cholesterol;GO:0042632//cholesterol homeostasis;GO:0044255//cellular lipid metabolic process	gi|7549754|ref|NP_037074.1|/0/cholesterol 7-alpha-monooxygenase [Rattus norvegicus]
Metabolic pathways	Unigene1280_Mf_liverA	-2.98226	Down	-2.55758	Down	-3.09327	Down	2435	3082	398	142.218	17.9971	-2.98226	Down	0	0	2435	3082	519	142.218	24.1571	-2.55758	Down	0	0	2435	3082	356	142.218	16.6643	-3.09327	Down	0	0	K00489|1|0.0|918|rno:25428|cytochrome P450, family 7, subfamily A (cholesterol 7alpha-monooxygenase) [EC:1.14.13.17]	GO:0005789//endoplasmic reticulum membrane	GO:0008123//cholesterol 7-alpha-monooxygenase activity;GO:0009055//electron carrier activity;GO:0020037//heme binding;GO:0005506//iron ion binding	GO:0006707//cholesterol catabolic process;GO:0055114//oxidation-reduction process;GO:0006805//xenobiotic metabolic process;GO:0070859//positive regulation of bile acid biosynthetic process;GO:0071333//cellular response to glucose stimulus;GO:0071397//cellular response to cholesterol;GO:0042632//cholesterol homeostasis;GO:0044255//cellular lipid metabolic process	gi|7549754|ref|NP_037074.1|/0/cholesterol 7-alpha-monooxygenase [Rattus norvegicus]
PPAR signaling pathway	Unigene1280_Mf_liverA	-2.98226	Down	-2.55758	Down	-3.09327	Down	2435	3082	398	142.218	17.9971	-2.98226	Down	0	0	2435	3082	519	142.218	24.1571	-2.55758	Down	0	0	2435	3082	356	142.218	16.6643	-3.09327	Down	0	0	K00489|1|0.0|918|rno:25428|cytochrome P450, family 7, subfamily A (cholesterol 7alpha-monooxygenase) [EC:1.14.13.17]	GO:0005789//endoplasmic reticulum membrane	GO:0008123//cholesterol 7-alpha-monooxygenase activity;GO:0009055//electron carrier activity;GO:0020037//heme binding;GO:0005506//iron ion binding	GO:0006707//cholesterol catabolic process;GO:0055114//oxidation-reduction process;GO:0006805//xenobiotic metabolic process;GO:0070859//positive regulation of bile acid biosynthetic process;GO:0071333//cellular response to glucose stimulus;GO:0071397//cellular response to cholesterol;GO:0042632//cholesterol homeostasis;GO:0044255//cellular lipid metabolic process	gi|7549754|ref|NP_037074.1|/0/cholesterol 7-alpha-monooxygenase [Rattus norvegicus]
Primary bile acid biosynthesis	Unigene1280_Mf_liverA	-2.98226	Down	-2.55758	Down	-3.09327	Down	2435	3082	398	142.218	17.9971	-2.98226	Down	0	0	2435	3082	519	142.218	24.1571	-2.55758	Down	0	0	2435	3082	356	142.218	16.6643	-3.09327	Down	0	0	K00489|1|0.0|918|rno:25428|cytochrome P450, family 7, subfamily A (cholesterol 7alpha-monooxygenase) [EC:1.14.13.17]	GO:0005789//endoplasmic reticulum membrane	GO:0008123//cholesterol 7-alpha-monooxygenase activity;GO:0009055//electron carrier activity;GO:0020037//heme binding;GO:0005506//iron ion binding	GO:0006707//cholesterol catabolic process;GO:0055114//oxidation-reduction process;GO:0006805//xenobiotic metabolic process;GO:0070859//positive regulation of bile acid biosynthetic process;GO:0071333//cellular response to glucose stimulus;GO:0071397//cellular response to cholesterol;GO:0042632//cholesterol homeostasis;GO:0044255//cellular lipid metabolic process	gi|7549754|ref|NP_037074.1|/0/cholesterol 7-alpha-monooxygenase [Rattus norvegicus]
RNA degradation	Unigene13097_Mf_liverA	-1.29112	Down	-1.39428	Down	-3.67787	Down	1615	753	314	52.3893	21.408	-1.29112	Down	2.73e-44	4.92e-42	1615	753	284	52.3893	19.9307	-1.39428	Down	7.81e-49	1.12e-46	1615	753	58	52.3893	4.09348	-3.67787	Down	3.4e-153	1.58e-150	K12616|1|5e-06|53.5|bta:513171|enhancer of mRNA-decapping protein 4	GO:0005886//plasma membrane;GO:0031225//anchored to membrane	-	GO:0007409//axonogenesis	gi|149045195|gb|EDL98281.1|/4.51116e-90/neuritin [Rattus norvegicus]
Antigen processing and presentation	Unigene13143_Mf_liverA	1.27701	Up	1.21099	Up	1.40261	Up	1776	7918	19581	500.948	1213.98	1.27701	Up	0	0	1776	7918	18172	500.948	1159.67	1.21099	Up	0	0	1776	7918	20636	500.948	1324.4	1.40261	Up	0	0	K08055|1|2e-46|187|rno:24223|beta-2-microglobulin	GO:0009897//external side of plasma membrane;GO:0005615//extracellular space;GO:0042612//MHC class I protein complex	GO:0005515//protein binding	GO:0002474//antigen processing and presentation of peptide antigen via MHC class I;GO:0042026//protein refolding;GO:0006968//cellular defense response;GO:0002481//antigen processing and presentation of exogenous protein antigen via MHC class Ib, TAP-dependent;GO:0033077//T cell differentiation in thymus;GO:0002237//response to molecule of bacterial origin;GO:0001916//positive regulation of T cell…	gi|350539633|ref|NP_001233603.1|/7.65813e-54/beta-2-microglobulin precursor [Cricetulus griseus]
Hematopoietic cell lineage	Unigene13363_Mf_liverA	-1.20793	Down	-1.12076	Down	-1.29401	Down	2993	1485	656	55.7493	24.1332	-1.20793	Down	2.62e-77	7.68e-75	2993	1485	677	55.7493	25.6365	-1.12076	Down	1.04e-67	2.15e-65	2993	1485	597	55.7493	22.7355	-1.29401	Down	2.9e-84	7.95e-82	K01389|1|0.0|1480|rno:24590|neprilysin [EC:3.4.24.11]	GO:0030424//axon;GO:0030425//dendrite;GO:0005903//brush border;GO:0008021//synaptic vesicle;GO:0044306//neuron projection terminus;GO:0005887//integral to plasma membrane	GO:0042277//peptide binding;GO:0008270//zinc ion binding;GO:0004222//metalloendopeptidase activity;GO:0005515//protein binding	GO:0090399//replicative senescence;GO:0071345//cellular response to cytokine stimulus;GO:0019233//sensory perception of pain;GO:0071493//cellular response to UV-B;GO:0071492//cellular response to UV-A;GO:0006508//proteolysis;GO:0046449//creatinine metabolic process;GO:0050435//beta-amyloid metabolic process;GO:0001822//kidney development	gi|354472463|ref|XP_003498458.1|/0/PREDICTED: neprilysin-like [Cricetulus griseus]
Renin-angiotensin system	Unigene13363_Mf_liverA	-1.20793	Down	-1.12076	Down	-1.29401	Down	2993	1485	656	55.7493	24.1332	-1.20793	Down	2.62e-77	7.68e-75	2993	1485	677	55.7493	25.6365	-1.12076	Down	1.04e-67	2.15e-65	2993	1485	597	55.7493	22.7355	-1.29401	Down	2.9e-84	7.95e-82	K01389|1|0.0|1480|rno:24590|neprilysin [EC:3.4.24.11]	GO:0030424//axon;GO:0030425//dendrite;GO:0005903//brush border;GO:0008021//synaptic vesicle;GO:0044306//neuron projection terminus;GO:0005887//integral to plasma membrane	GO:0042277//peptide binding;GO:0008270//zinc ion binding;GO:0004222//metalloendopeptidase activity;GO:0005515//protein binding	GO:0090399//replicative senescence;GO:0071345//cellular response to cytokine stimulus;GO:0019233//sensory perception of pain;GO:0071493//cellular response to UV-B;GO:0071492//cellular response to UV-A;GO:0006508//proteolysis;GO:0046449//creatinine metabolic process;GO:0050435//beta-amyloid metabolic process;GO:0001822//kidney development	gi|354472463|ref|XP_003498458.1|/0/PREDICTED: neprilysin-like [Cricetulus griseus]
Protein digestion and absorption	Unigene13363_Mf_liverA	-1.20793	Down	-1.12076	Down	-1.29401	Down	2993	1485	656	55.7493	24.1332	-1.20793	Down	2.62e-77	7.68e-75	2993	1485	677	55.7493	25.6365	-1.12076	Down	1.04e-67	2.15e-65	2993	1485	597	55.7493	22.7355	-1.29401	Down	2.9e-84	7.95e-82	K01389|1|0.0|1480|rno:24590|neprilysin [EC:3.4.24.11]	GO:0030424//axon;GO:0030425//dendrite;GO:0005903//brush border;GO:0008021//synaptic vesicle;GO:0044306//neuron projection terminus;GO:0005887//integral to plasma membrane	GO:0042277//peptide binding;GO:0008270//zinc ion binding;GO:0004222//metalloendopeptidase activity;GO:0005515//protein binding	GO:0090399//replicative senescence;GO:0071345//cellular response to cytokine stimulus;GO:0019233//sensory perception of pain;GO:0071493//cellular response to UV-B;GO:0071492//cellular response to UV-A;GO:0006508//proteolysis;GO:0046449//creatinine metabolic process;GO:0050435//beta-amyloid metabolic process;GO:0001822//kidney development	gi|354472463|ref|XP_003498458.1|/0/PREDICTED: neprilysin-like [Cricetulus griseus]
Alzheimer's disease	Unigene13363_Mf_liverA	-1.20793	Down	-1.12076	Down	-1.29401	Down	2993	1485	656	55.7493	24.1332	-1.20793	Down	2.62e-77	7.68e-75	2993	1485	677	55.7493	25.6365	-1.12076	Down	1.04e-67	2.15e-65	2993	1485	597	55.7493	22.7355	-1.29401	Down	2.9e-84	7.95e-82	K01389|1|0.0|1480|rno:24590|neprilysin [EC:3.4.24.11]	GO:0030424//axon;GO:0030425//dendrite;GO:0005903//brush border;GO:0008021//synaptic vesicle;GO:0044306//neuron projection terminus;GO:0005887//integral to plasma membrane	GO:0042277//peptide binding;GO:0008270//zinc ion binding;GO:0004222//metalloendopeptidase activity;GO:0005515//protein binding	GO:0090399//replicative senescence;GO:0071345//cellular response to cytokine stimulus;GO:0019233//sensory perception of pain;GO:0071493//cellular response to UV-B;GO:0071492//cellular response to UV-A;GO:0006508//proteolysis;GO:0046449//creatinine metabolic process;GO:0050435//beta-amyloid metabolic process;GO:0001822//kidney development	gi|354472463|ref|XP_003498458.1|/0/PREDICTED: neprilysin-like [Cricetulus griseus]
Transcriptional misregulation in cancer	Unigene1350_Mf_liverA	-1.23087	Down	-1.63661	Down	-1.62844	Down	519	69	30	14.9383	6.36462	-1.23087	Down	5.14e-05	0.000942648	519	69	22	14.9383	4.80432	-1.63661	Down	6.6e-07	1.33e-05	519	69	22	14.9383	4.83161	-1.62844	Down	7.57e-07	1.93e-05	K09299|1|3e-07|54.7|rno:25705|zinc finger homeobox protein 1/2;K11290|2|3e-07|54.7|rno:317165|template-activating factor I	-	-	-	gi|1791243|gb|AAB41224.1|/1.75029e-42/ORF2 [Rattus norvegicus]
Salivary secretion	Unigene13616_Mf_liverA	1.06022	Up	1.41565	Up	1.06285	Up	1924	977	2079	57.0571	118.978	1.06022	Up	1.44e-85	4.47e-83	1924	977	2584	57.0571	152.217	1.41565	Up	1.49e-168	7.34e-166	1924	977	2012	57.0571	119.196	1.06285	Up	8.59e-85	2.38e-82	K13912|1|4e-30|133|mcc:574192|deleted in malignant brain tumors 1 protein	GO:0016020//membrane;GO:0005615//extracellular space;GO:0005578//proteinaceous extracellular matrix	GO:0005044//scavenger receptor activity;GO:0005515//protein binding	GO:0006968//cellular defense response;GO:0007165//signal transduction;GO:0007155//cell adhesion	gi|81861611|sp|P70117.1|LG3BP_MESAU/0/RecName: Full=Galectin-3-binding protein; AltName: Full=Lectin galactoside-binding soluble 3-binding protein; AltName: Full=Mac-2-binding protein; Short=MAC2BP; Short=Mac-2 BP; AltName: Full=Pancreas cancer-associated protein 4; Flags: Precursor
Systemic lupus erythematosus	Unigene13683_Mf_liverA	1.40325	Up	1.16958	Up	1.63927	Up	2229	113	305	5.69624	15.0664	1.40325	Up	8.58e-21	7.12e-19	2229	113	252	5.69624	12.8135	1.16958	Up	1.02e-13	4.18e-12	2229	113	347	5.69624	17.7442	1.63927	Up	1.23e-29	1.33e-27	K10651|1|0.0|815|rno:308901|tripartite motif-containing protein 21	GO:0005730//nucleolus;GO:0019005//SCF ubiquitin ligase complex;GO:0000932//cytoplasmic mRNA processing body	GO:0003723//RNA binding;GO:0008270//zinc ion binding;GO:0003677//DNA binding;GO:0004842//ubiquitin-protein ligase activity;GO:0005515//protein binding	GO:0045787//positive regulation of cell cycle;GO:0000209//protein polyubiquitination;GO:0070206//protein trimerization;GO:0032088//negative regulation of NF-kappaB transcription factor activity;GO:0006513//protein monoubiquitination;GO:0090086//negative regulation of protein deubiquitination;GO:0051865//protein autoubiquitination;GO:0031648//protein destabilization	gi|354506737|ref|XP_003515416.1|/0/PREDICTED: E3 ubiquitin-protein ligase TRIM21 [Cricetulus griseus]
Herpes simplex infection	Unigene13894_Mf_liverA	3.25087	Up	3.29964	Up	1.73686	Up	715	21	204	3.30015	31.4154	3.25087	Up	2.7e-38	4.08e-36	715	21	205	3.30015	32.4956	3.29964	Up	1.04e-39	1.24e-37	715	21	69	3.30015	10.9997	1.73686	Up	1.75e-07	4.93e-06	K12499|1|5e-41|167|mmu:20304|C-C motif chemokine 5	GO:0005737//cytoplasm;GO:0005615//extracellular space	GO:0043621//protein self-association;GO:0042056//chemoattractant activity;GO:0031729//CCR4 chemokine receptor binding;GO:0016004//phospholipase activator activity;GO:0042803//protein homodimerization activity;GO:0004435//phosphatidylinositol phospholipase C activity;GO:0031730//CCR5 chemokine receptor binding;GO:0046817//chemokine receptor antagonist activity;GO:0008201//heparin binding;GO:000467…	GO:0071448//cellular response to alkyl hydroperoxide;GO:0014823//response to activity;GO:0045672//positive regulation of osteoclast differentiation;GO:0071403//cellular response to high density lipoprotein particle stimulus;GO:1901215//negative regulation of neuron death;GO:0070233//negative regulation of T cell apoptotic process;GO:0032868//response to insulin stimulus;GO:0045071//negative regul…	gi|344258798|gb|EGW14902.1|/5.44497e-41/C-C motif chemokine 5 [Cricetulus griseus]
Rheumatoid arthritis	Unigene13894_Mf_liverA	3.25087	Up	3.29964	Up	1.73686	Up	715	21	204	3.30015	31.4154	3.25087	Up	2.7e-38	4.08e-36	715	21	205	3.30015	32.4956	3.29964	Up	1.04e-39	1.24e-37	715	21	69	3.30015	10.9997	1.73686	Up	1.75e-07	4.93e-06	K12499|1|5e-41|167|mmu:20304|C-C motif chemokine 5	GO:0005737//cytoplasm;GO:0005615//extracellular space	GO:0043621//protein self-association;GO:0042056//chemoattractant activity;GO:0031729//CCR4 chemokine receptor binding;GO:0016004//phospholipase activator activity;GO:0042803//protein homodimerization activity;GO:0004435//phosphatidylinositol phospholipase C activity;GO:0031730//CCR5 chemokine receptor binding;GO:0046817//chemokine receptor antagonist activity;GO:0008201//heparin binding;GO:000467…	GO:0071448//cellular response to alkyl hydroperoxide;GO:0014823//response to activity;GO:0045672//positive regulation of osteoclast differentiation;GO:0071403//cellular response to high density lipoprotein particle stimulus;GO:1901215//negative regulation of neuron death;GO:0070233//negative regulation of T cell apoptotic process;GO:0032868//response to insulin stimulus;GO:0045071//negative regul…	gi|344258798|gb|EGW14902.1|/5.44497e-41/C-C motif chemokine 5 [Cricetulus griseus]
Toll-like receptor signaling pathway	Unigene13894_Mf_liverA	3.25087	Up	3.29964	Up	1.73686	Up	715	21	204	3.30015	31.4154	3.25087	Up	2.7e-38	4.08e-36	715	21	205	3.30015	32.4956	3.29964	Up	1.04e-39	1.24e-37	715	21	69	3.30015	10.9997	1.73686	Up	1.75e-07	4.93e-06	K12499|1|5e-41|167|mmu:20304|C-C motif chemokine 5	GO:0005737//cytoplasm;GO:0005615//extracellular space	GO:0043621//protein self-association;GO:0042056//chemoattractant activity;GO:0031729//CCR4 chemokine receptor binding;GO:0016004//phospholipase activator activity;GO:0042803//protein homodimerization activity;GO:0004435//phosphatidylinositol phospholipase C activity;GO:0031730//CCR5 chemokine receptor binding;GO:0046817//chemokine receptor antagonist activity;GO:0008201//heparin binding;GO:000467…	GO:0071448//cellular response to alkyl hydroperoxide;GO:0014823//response to activity;GO:0045672//positive regulation of osteoclast differentiation;GO:0071403//cellular response to high density lipoprotein particle stimulus;GO:1901215//negative regulation of neuron death;GO:0070233//negative regulation of T cell apoptotic process;GO:0032868//response to insulin stimulus;GO:0045071//negative regul…	gi|344258798|gb|EGW14902.1|/5.44497e-41/C-C motif chemokine 5 [Cricetulus griseus]
Cytokine-cytokine receptor interaction	Unigene13894_Mf_liverA	3.25087	Up	3.29964	Up	1.73686	Up	715	21	204	3.30015	31.4154	3.25087	Up	2.7e-38	4.08e-36	715	21	205	3.30015	32.4956	3.29964	Up	1.04e-39	1.24e-37	715	21	69	3.30015	10.9997	1.73686	Up	1.75e-07	4.93e-06	K12499|1|5e-41|167|mmu:20304|C-C motif chemokine 5	GO:0005737//cytoplasm;GO:0005615//extracellular space	GO:0043621//protein self-association;GO:0042056//chemoattractant activity;GO:0031729//CCR4 chemokine receptor binding;GO:0016004//phospholipase activator activity;GO:0042803//protein homodimerization activity;GO:0004435//phosphatidylinositol phospholipase C activity;GO:0031730//CCR5 chemokine receptor binding;GO:0046817//chemokine receptor antagonist activity;GO:0008201//heparin binding;GO:000467…	GO:0071448//cellular response to alkyl hydroperoxide;GO:0014823//response to activity;GO:0045672//positive regulation of osteoclast differentiation;GO:0071403//cellular response to high density lipoprotein particle stimulus;GO:1901215//negative regulation of neuron death;GO:0070233//negative regulation of T cell apoptotic process;GO:0032868//response to insulin stimulus;GO:0045071//negative regul…	gi|344258798|gb|EGW14902.1|/5.44497e-41/C-C motif chemokine 5 [Cricetulus griseus]
Influenza A	Unigene13894_Mf_liverA	3.25087	Up	3.29964	Up	1.73686	Up	715	21	204	3.30015	31.4154	3.25087	Up	2.7e-38	4.08e-36	715	21	205	3.30015	32.4956	3.29964	Up	1.04e-39	1.24e-37	715	21	69	3.30015	10.9997	1.73686	Up	1.75e-07	4.93e-06	K12499|1|5e-41|167|mmu:20304|C-C motif chemokine 5	GO:0005737//cytoplasm;GO:0005615//extracellular space	GO:0043621//protein self-association;GO:0042056//chemoattractant activity;GO:0031729//CCR4 chemokine receptor binding;GO:0016004//phospholipase activator activity;GO:0042803//protein homodimerization activity;GO:0004435//phosphatidylinositol phospholipase C activity;GO:0031730//CCR5 chemokine receptor binding;GO:0046817//chemokine receptor antagonist activity;GO:0008201//heparin binding;GO:000467…	GO:0071448//cellular response to alkyl hydroperoxide;GO:0014823//response to activity;GO:0045672//positive regulation of osteoclast differentiation;GO:0071403//cellular response to high density lipoprotein particle stimulus;GO:1901215//negative regulation of neuron death;GO:0070233//negative regulation of T cell apoptotic process;GO:0032868//response to insulin stimulus;GO:0045071//negative regul…	gi|344258798|gb|EGW14902.1|/5.44497e-41/C-C motif chemokine 5 [Cricetulus griseus]
Prion diseases	Unigene13894_Mf_liverA	3.25087	Up	3.29964	Up	1.73686	Up	715	21	204	3.30015	31.4154	3.25087	Up	2.7e-38	4.08e-36	715	21	205	3.30015	32.4956	3.29964	Up	1.04e-39	1.24e-37	715	21	69	3.30015	10.9997	1.73686	Up	1.75e-07	4.93e-06	K12499|1|5e-41|167|mmu:20304|C-C motif chemokine 5	GO:0005737//cytoplasm;GO:0005615//extracellular space	GO:0043621//protein self-association;GO:0042056//chemoattractant activity;GO:0031729//CCR4 chemokine receptor binding;GO:0016004//phospholipase activator activity;GO:0042803//protein homodimerization activity;GO:0004435//phosphatidylinositol phospholipase C activity;GO:0031730//CCR5 chemokine receptor binding;GO:0046817//chemokine receptor antagonist activity;GO:0008201//heparin binding;GO:000467…	GO:0071448//cellular response to alkyl hydroperoxide;GO:0014823//response to activity;GO:0045672//positive regulation of osteoclast differentiation;GO:0071403//cellular response to high density lipoprotein particle stimulus;GO:1901215//negative regulation of neuron death;GO:0070233//negative regulation of T cell apoptotic process;GO:0032868//response to insulin stimulus;GO:0045071//negative regul…	gi|344258798|gb|EGW14902.1|/5.44497e-41/C-C motif chemokine 5 [Cricetulus griseus]
Chemokine signaling pathway	Unigene13894_Mf_liverA	3.25087	Up	3.29964	Up	1.73686	Up	715	21	204	3.30015	31.4154	3.25087	Up	2.7e-38	4.08e-36	715	21	205	3.30015	32.4956	3.29964	Up	1.04e-39	1.24e-37	715	21	69	3.30015	10.9997	1.73686	Up	1.75e-07	4.93e-06	K12499|1|5e-41|167|mmu:20304|C-C motif chemokine 5	GO:0005737//cytoplasm;GO:0005615//extracellular space	GO:0043621//protein self-association;GO:0042056//chemoattractant activity;GO:0031729//CCR4 chemokine receptor binding;GO:0016004//phospholipase activator activity;GO:0042803//protein homodimerization activity;GO:0004435//phosphatidylinositol phospholipase C activity;GO:0031730//CCR5 chemokine receptor binding;GO:0046817//chemokine receptor antagonist activity;GO:0008201//heparin binding;GO:000467…	GO:0071448//cellular response to alkyl hydroperoxide;GO:0014823//response to activity;GO:0045672//positive regulation of osteoclast differentiation;GO:0071403//cellular response to high density lipoprotein particle stimulus;GO:1901215//negative regulation of neuron death;GO:0070233//negative regulation of T cell apoptotic process;GO:0032868//response to insulin stimulus;GO:0045071//negative regul…	gi|344258798|gb|EGW14902.1|/5.44497e-41/C-C motif chemokine 5 [Cricetulus griseus]
Cytosolic DNA-sensing pathway	Unigene13894_Mf_liverA	3.25087	Up	3.29964	Up	1.73686	Up	715	21	204	3.30015	31.4154	3.25087	Up	2.7e-38	4.08e-36	715	21	205	3.30015	32.4956	3.29964	Up	1.04e-39	1.24e-37	715	21	69	3.30015	10.9997	1.73686	Up	1.75e-07	4.93e-06	K12499|1|5e-41|167|mmu:20304|C-C motif chemokine 5	GO:0005737//cytoplasm;GO:0005615//extracellular space	GO:0043621//protein self-association;GO:0042056//chemoattractant activity;GO:0031729//CCR4 chemokine receptor binding;GO:0016004//phospholipase activator activity;GO:0042803//protein homodimerization activity;GO:0004435//phosphatidylinositol phospholipase C activity;GO:0031730//CCR5 chemokine receptor binding;GO:0046817//chemokine receptor antagonist activity;GO:0008201//heparin binding;GO:000467…	GO:0071448//cellular response to alkyl hydroperoxide;GO:0014823//response to activity;GO:0045672//positive regulation of osteoclast differentiation;GO:0071403//cellular response to high density lipoprotein particle stimulus;GO:1901215//negative regulation of neuron death;GO:0070233//negative regulation of T cell apoptotic process;GO:0032868//response to insulin stimulus;GO:0045071//negative regul…	gi|344258798|gb|EGW14902.1|/5.44497e-41/C-C motif chemokine 5 [Cricetulus griseus]
NOD-like receptor signaling pathway	Unigene13894_Mf_liverA	3.25087	Up	3.29964	Up	1.73686	Up	715	21	204	3.30015	31.4154	3.25087	Up	2.7e-38	4.08e-36	715	21	205	3.30015	32.4956	3.29964	Up	1.04e-39	1.24e-37	715	21	69	3.30015	10.9997	1.73686	Up	1.75e-07	4.93e-06	K12499|1|5e-41|167|mmu:20304|C-C motif chemokine 5	GO:0005737//cytoplasm;GO:0005615//extracellular space	GO:0043621//protein self-association;GO:0042056//chemoattractant activity;GO:0031729//CCR4 chemokine receptor binding;GO:0016004//phospholipase activator activity;GO:0042803//protein homodimerization activity;GO:0004435//phosphatidylinositol phospholipase C activity;GO:0031730//CCR5 chemokine receptor binding;GO:0046817//chemokine receptor antagonist activity;GO:0008201//heparin binding;GO:000467…	GO:0071448//cellular response to alkyl hydroperoxide;GO:0014823//response to activity;GO:0045672//positive regulation of osteoclast differentiation;GO:0071403//cellular response to high density lipoprotein particle stimulus;GO:1901215//negative regulation of neuron death;GO:0070233//negative regulation of T cell apoptotic process;GO:0032868//response to insulin stimulus;GO:0045071//negative regul…	gi|344258798|gb|EGW14902.1|/5.44497e-41/C-C motif chemokine 5 [Cricetulus griseus]
Chagas disease (American trypanosomiasis)	Unigene13894_Mf_liverA	3.25087	Up	3.29964	Up	1.73686	Up	715	21	204	3.30015	31.4154	3.25087	Up	2.7e-38	4.08e-36	715	21	205	3.30015	32.4956	3.29964	Up	1.04e-39	1.24e-37	715	21	69	3.30015	10.9997	1.73686	Up	1.75e-07	4.93e-06	K12499|1|5e-41|167|mmu:20304|C-C motif chemokine 5	GO:0005737//cytoplasm;GO:0005615//extracellular space	GO:0043621//protein self-association;GO:0042056//chemoattractant activity;GO:0031729//CCR4 chemokine receptor binding;GO:0016004//phospholipase activator activity;GO:0042803//protein homodimerization activity;GO:0004435//phosphatidylinositol phospholipase C activity;GO:0031730//CCR5 chemokine receptor binding;GO:0046817//chemokine receptor antagonist activity;GO:0008201//heparin binding;GO:000467…	GO:0071448//cellular response to alkyl hydroperoxide;GO:0014823//response to activity;GO:0045672//positive regulation of osteoclast differentiation;GO:0071403//cellular response to high density lipoprotein particle stimulus;GO:1901215//negative regulation of neuron death;GO:0070233//negative regulation of T cell apoptotic process;GO:0032868//response to insulin stimulus;GO:0045071//negative regul…	gi|344258798|gb|EGW14902.1|/5.44497e-41/C-C motif chemokine 5 [Cricetulus griseus]
Epithelial cell signaling in Helicobacter pylori infection	Unigene13894_Mf_liverA	3.25087	Up	3.29964	Up	1.73686	Up	715	21	204	3.30015	31.4154	3.25087	Up	2.7e-38	4.08e-36	715	21	205	3.30015	32.4956	3.29964	Up	1.04e-39	1.24e-37	715	21	69	3.30015	10.9997	1.73686	Up	1.75e-07	4.93e-06	K12499|1|5e-41|167|mmu:20304|C-C motif chemokine 5	GO:0005737//cytoplasm;GO:0005615//extracellular space	GO:0043621//protein self-association;GO:0042056//chemoattractant activity;GO:0031729//CCR4 chemokine receptor binding;GO:0016004//phospholipase activator activity;GO:0042803//protein homodimerization activity;GO:0004435//phosphatidylinositol phospholipase C activity;GO:0031730//CCR5 chemokine receptor binding;GO:0046817//chemokine receptor antagonist activity;GO:0008201//heparin binding;GO:000467…	GO:0071448//cellular response to alkyl hydroperoxide;GO:0014823//response to activity;GO:0045672//positive regulation of osteoclast differentiation;GO:0071403//cellular response to high density lipoprotein particle stimulus;GO:1901215//negative regulation of neuron death;GO:0070233//negative regulation of T cell apoptotic process;GO:0032868//response to insulin stimulus;GO:0045071//negative regul…	gi|344258798|gb|EGW14902.1|/5.44497e-41/C-C motif chemokine 5 [Cricetulus griseus]
Retinol metabolism	Unigene139_Mf_liverA	3.49432	Up	2.29788	Up	2.63536	Up	1395	8	92	0.644371	7.2616	3.49432	Up	4.1e-19	3.14e-17	1395	8	39	0.644371	3.1686	2.29788	Up	2.87e-06	5.22e-05	1395	8	49	0.644371	4.00368	2.63536	Up	1.16e-08	3.8e-07	K07425|1|7e-91|335|mmu:13117|cytochrome P450, family 4, subfamily A [EC:1.14.15.3]	GO:0005789//endoplasmic reticulum membrane;GO:0016324//apical plasma membrane	GO:0020037//heme binding;GO:0009055//electron carrier activity;GO:0052869//arachidonic acid omega-hydroxylase activity;GO:0050051//leukotriene-B4 20-monooxygenase activity;GO:0008392//arachidonic acid epoxygenase activity;GO:0005506//iron ion binding;GO:0018685//alkane 1-monooxygenase activity	GO:0032305//positive regulation of icosanoid secretion;GO:0046456//icosanoid biosynthetic process;GO:0001822//kidney development;GO:0043651//linoleic acid metabolic process;GO:0048252//lauric acid metabolic process;GO:0019373//epoxygenase P450 pathway;GO:0055078//sodium ion homeostasis;GO:0036101//leukotriene B4 catabolic process;GO:0001890//placenta development;GO:0003091//renal water homeostasi…	gi|344238455|gb|EGV94558.1|/3.37198e-91/Cytochrome P450 4A10 [Cricetulus griseus]
Metabolic pathways	Unigene139_Mf_liverA	3.49432	Up	2.29788	Up	2.63536	Up	1395	8	92	0.644371	7.2616	3.49432	Up	4.1e-19	3.14e-17	1395	8	39	0.644371	3.1686	2.29788	Up	2.87e-06	5.22e-05	1395	8	49	0.644371	4.00368	2.63536	Up	1.16e-08	3.8e-07	K07425|1|7e-91|335|mmu:13117|cytochrome P450, family 4, subfamily A [EC:1.14.15.3]	GO:0005789//endoplasmic reticulum membrane;GO:0016324//apical plasma membrane	GO:0020037//heme binding;GO:0009055//electron carrier activity;GO:0052869//arachidonic acid omega-hydroxylase activity;GO:0050051//leukotriene-B4 20-monooxygenase activity;GO:0008392//arachidonic acid epoxygenase activity;GO:0005506//iron ion binding;GO:0018685//alkane 1-monooxygenase activity	GO:0032305//positive regulation of icosanoid secretion;GO:0046456//icosanoid biosynthetic process;GO:0001822//kidney development;GO:0043651//linoleic acid metabolic process;GO:0048252//lauric acid metabolic process;GO:0019373//epoxygenase P450 pathway;GO:0055078//sodium ion homeostasis;GO:0036101//leukotriene B4 catabolic process;GO:0001890//placenta development;GO:0003091//renal water homeostasi…	gi|344238455|gb|EGV94558.1|/3.37198e-91/Cytochrome P450 4A10 [Cricetulus griseus]
Arachidonic acid metabolism	Unigene139_Mf_liverA	3.49432	Up	2.29788	Up	2.63536	Up	1395	8	92	0.644371	7.2616	3.49432	Up	4.1e-19	3.14e-17	1395	8	39	0.644371	3.1686	2.29788	Up	2.87e-06	5.22e-05	1395	8	49	0.644371	4.00368	2.63536	Up	1.16e-08	3.8e-07	K07425|1|7e-91|335|mmu:13117|cytochrome P450, family 4, subfamily A [EC:1.14.15.3]	GO:0005789//endoplasmic reticulum membrane;GO:0016324//apical plasma membrane	GO:0020037//heme binding;GO:0009055//electron carrier activity;GO:0052869//arachidonic acid omega-hydroxylase activity;GO:0050051//leukotriene-B4 20-monooxygenase activity;GO:0008392//arachidonic acid epoxygenase activity;GO:0005506//iron ion binding;GO:0018685//alkane 1-monooxygenase activity	GO:0032305//positive regulation of icosanoid secretion;GO:0046456//icosanoid biosynthetic process;GO:0001822//kidney development;GO:0043651//linoleic acid metabolic process;GO:0048252//lauric acid metabolic process;GO:0019373//epoxygenase P450 pathway;GO:0055078//sodium ion homeostasis;GO:0036101//leukotriene B4 catabolic process;GO:0001890//placenta development;GO:0003091//renal water homeostasi…	gi|344238455|gb|EGV94558.1|/3.37198e-91/Cytochrome P450 4A10 [Cricetulus griseus]
PPAR signaling pathway	Unigene139_Mf_liverA	3.49432	Up	2.29788	Up	2.63536	Up	1395	8	92	0.644371	7.2616	3.49432	Up	4.1e-19	3.14e-17	1395	8	39	0.644371	3.1686	2.29788	Up	2.87e-06	5.22e-05	1395	8	49	0.644371	4.00368	2.63536	Up	1.16e-08	3.8e-07	K07425|1|7e-91|335|mmu:13117|cytochrome P450, family 4, subfamily A [EC:1.14.15.3]	GO:0005789//endoplasmic reticulum membrane;GO:0016324//apical plasma membrane	GO:0020037//heme binding;GO:0009055//electron carrier activity;GO:0052869//arachidonic acid omega-hydroxylase activity;GO:0050051//leukotriene-B4 20-monooxygenase activity;GO:0008392//arachidonic acid epoxygenase activity;GO:0005506//iron ion binding;GO:0018685//alkane 1-monooxygenase activity	GO:0032305//positive regulation of icosanoid secretion;GO:0046456//icosanoid biosynthetic process;GO:0001822//kidney development;GO:0043651//linoleic acid metabolic process;GO:0048252//lauric acid metabolic process;GO:0019373//epoxygenase P450 pathway;GO:0055078//sodium ion homeostasis;GO:0036101//leukotriene B4 catabolic process;GO:0001890//placenta development;GO:0003091//renal water homeostasi…	gi|344238455|gb|EGV94558.1|/3.37198e-91/Cytochrome P450 4A10 [Cricetulus griseus]
Fatty acid metabolism	Unigene139_Mf_liverA	3.49432	Up	2.29788	Up	2.63536	Up	1395	8	92	0.644371	7.2616	3.49432	Up	4.1e-19	3.14e-17	1395	8	39	0.644371	3.1686	2.29788	Up	2.87e-06	5.22e-05	1395	8	49	0.644371	4.00368	2.63536	Up	1.16e-08	3.8e-07	K07425|1|7e-91|335|mmu:13117|cytochrome P450, family 4, subfamily A [EC:1.14.15.3]	GO:0005789//endoplasmic reticulum membrane;GO:0016324//apical plasma membrane	GO:0020037//heme binding;GO:0009055//electron carrier activity;GO:0052869//arachidonic acid omega-hydroxylase activity;GO:0050051//leukotriene-B4 20-monooxygenase activity;GO:0008392//arachidonic acid epoxygenase activity;GO:0005506//iron ion binding;GO:0018685//alkane 1-monooxygenase activity	GO:0032305//positive regulation of icosanoid secretion;GO:0046456//icosanoid biosynthetic process;GO:0001822//kidney development;GO:0043651//linoleic acid metabolic process;GO:0048252//lauric acid metabolic process;GO:0019373//epoxygenase P450 pathway;GO:0055078//sodium ion homeostasis;GO:0036101//leukotriene B4 catabolic process;GO:0001890//placenta development;GO:0003091//renal water homeostasi…	gi|344238455|gb|EGV94558.1|/3.37198e-91/Cytochrome P450 4A10 [Cricetulus griseus]
Vascular smooth muscle contraction	Unigene139_Mf_liverA	3.49432	Up	2.29788	Up	2.63536	Up	1395	8	92	0.644371	7.2616	3.49432	Up	4.1e-19	3.14e-17	1395	8	39	0.644371	3.1686	2.29788	Up	2.87e-06	5.22e-05	1395	8	49	0.644371	4.00368	2.63536	Up	1.16e-08	3.8e-07	K07425|1|7e-91|335|mmu:13117|cytochrome P450, family 4, subfamily A [EC:1.14.15.3]	GO:0005789//endoplasmic reticulum membrane;GO:0016324//apical plasma membrane	GO:0020037//heme binding;GO:0009055//electron carrier activity;GO:0052869//arachidonic acid omega-hydroxylase activity;GO:0050051//leukotriene-B4 20-monooxygenase activity;GO:0008392//arachidonic acid epoxygenase activity;GO:0005506//iron ion binding;GO:0018685//alkane 1-monooxygenase activity	GO:0032305//positive regulation of icosanoid secretion;GO:0046456//icosanoid biosynthetic process;GO:0001822//kidney development;GO:0043651//linoleic acid metabolic process;GO:0048252//lauric acid metabolic process;GO:0019373//epoxygenase P450 pathway;GO:0055078//sodium ion homeostasis;GO:0036101//leukotriene B4 catabolic process;GO:0001890//placenta development;GO:0003091//renal water homeostasi…	gi|344238455|gb|EGV94558.1|/3.37198e-91/Cytochrome P450 4A10 [Cricetulus griseus]
Mineral absorption	Unigene14070_Mf_liverA	-3.65073	Down	-1.51937	Down	-5.30128	Down	1523	480	39	35.4129	2.81957	-3.65073	Down	6.67e-100	2.57e-97	1523	480	166	35.4129	12.3533	-1.51937	Down	7.39e-36	7.95e-34	1523	480	12	35.4129	0.898087	-5.30128	Down	8.55e-124	3.38e-121	K05849|1|3e-23|110|ecb:100053312|solute carrier family 8 (sodium/calcium exchanger)	GO:0016021//integral to membrane	GO:0005432//calcium:sodium antiporter activity	GO:0006816//calcium ion transport;GO:0055085//transmembrane transport;GO:0007154//cell communication	gi|403264535|ref|XP_003924533.1|/2.19163e-22/PREDICTED: sodium/calcium exchanger 3 [Saimiri boliviensis boliviensis]
Protein digestion and absorption	Unigene14070_Mf_liverA	-3.65073	Down	-1.51937	Down	-5.30128	Down	1523	480	39	35.4129	2.81957	-3.65073	Down	6.67e-100	2.57e-97	1523	480	166	35.4129	12.3533	-1.51937	Down	7.39e-36	7.95e-34	1523	480	12	35.4129	0.898087	-5.30128	Down	8.55e-124	3.38e-121	K05849|1|3e-23|110|ecb:100053312|solute carrier family 8 (sodium/calcium exchanger)	GO:0016021//integral to membrane	GO:0005432//calcium:sodium antiporter activity	GO:0006816//calcium ion transport;GO:0055085//transmembrane transport;GO:0007154//cell communication	gi|403264535|ref|XP_003924533.1|/2.19163e-22/PREDICTED: sodium/calcium exchanger 3 [Saimiri boliviensis boliviensis]
Calcium signaling pathway	Unigene14070_Mf_liverA	-3.65073	Down	-1.51937	Down	-5.30128	Down	1523	480	39	35.4129	2.81957	-3.65073	Down	6.67e-100	2.57e-97	1523	480	166	35.4129	12.3533	-1.51937	Down	7.39e-36	7.95e-34	1523	480	12	35.4129	0.898087	-5.30128	Down	8.55e-124	3.38e-121	K05849|1|3e-23|110|ecb:100053312|solute carrier family 8 (sodium/calcium exchanger)	GO:0016021//integral to membrane	GO:0005432//calcium:sodium antiporter activity	GO:0006816//calcium ion transport;GO:0055085//transmembrane transport;GO:0007154//cell communication	gi|403264535|ref|XP_003924533.1|/2.19163e-22/PREDICTED: sodium/calcium exchanger 3 [Saimiri boliviensis boliviensis]
Endocrine and other factor-regulated calcium reabsorption	Unigene14070_Mf_liverA	-3.65073	Down	-1.51937	Down	-5.30128	Down	1523	480	39	35.4129	2.81957	-3.65073	Down	6.67e-100	2.57e-97	1523	480	166	35.4129	12.3533	-1.51937	Down	7.39e-36	7.95e-34	1523	480	12	35.4129	0.898087	-5.30128	Down	8.55e-124	3.38e-121	K05849|1|3e-23|110|ecb:100053312|solute carrier family 8 (sodium/calcium exchanger)	GO:0016021//integral to membrane	GO:0005432//calcium:sodium antiporter activity	GO:0006816//calcium ion transport;GO:0055085//transmembrane transport;GO:0007154//cell communication	gi|403264535|ref|XP_003924533.1|/2.19163e-22/PREDICTED: sodium/calcium exchanger 3 [Saimiri boliviensis boliviensis]
Arrhythmogenic right ventricular cardiomyopathy (ARVC)	Unigene14070_Mf_liverA	-3.65073	Down	-1.51937	Down	-5.30128	Down	1523	480	39	35.4129	2.81957	-3.65073	Down	6.67e-100	2.57e-97	1523	480	166	35.4129	12.3533	-1.51937	Down	7.39e-36	7.95e-34	1523	480	12	35.4129	0.898087	-5.30128	Down	8.55e-124	3.38e-121	K05849|1|3e-23|110|ecb:100053312|solute carrier family 8 (sodium/calcium exchanger)	GO:0016021//integral to membrane	GO:0005432//calcium:sodium antiporter activity	GO:0006816//calcium ion transport;GO:0055085//transmembrane transport;GO:0007154//cell communication	gi|403264535|ref|XP_003924533.1|/2.19163e-22/PREDICTED: sodium/calcium exchanger 3 [Saimiri boliviensis boliviensis]
Cardiac muscle contraction	Unigene14070_Mf_liverA	-3.65073	Down	-1.51937	Down	-5.30128	Down	1523	480	39	35.4129	2.81957	-3.65073	Down	6.67e-100	2.57e-97	1523	480	166	35.4129	12.3533	-1.51937	Down	7.39e-36	7.95e-34	1523	480	12	35.4129	0.898087	-5.30128	Down	8.55e-124	3.38e-121	K05849|1|3e-23|110|ecb:100053312|solute carrier family 8 (sodium/calcium exchanger)	GO:0016021//integral to membrane	GO:0005432//calcium:sodium antiporter activity	GO:0006816//calcium ion transport;GO:0055085//transmembrane transport;GO:0007154//cell communication	gi|403264535|ref|XP_003924533.1|/2.19163e-22/PREDICTED: sodium/calcium exchanger 3 [Saimiri boliviensis boliviensis]
Dilated cardiomyopathy	Unigene14070_Mf_liverA	-3.65073	Down	-1.51937	Down	-5.30128	Down	1523	480	39	35.4129	2.81957	-3.65073	Down	6.67e-100	2.57e-97	1523	480	166	35.4129	12.3533	-1.51937	Down	7.39e-36	7.95e-34	1523	480	12	35.4129	0.898087	-5.30128	Down	8.55e-124	3.38e-121	K05849|1|3e-23|110|ecb:100053312|solute carrier family 8 (sodium/calcium exchanger)	GO:0016021//integral to membrane	GO:0005432//calcium:sodium antiporter activity	GO:0006816//calcium ion transport;GO:0055085//transmembrane transport;GO:0007154//cell communication	gi|403264535|ref|XP_003924533.1|/2.19163e-22/PREDICTED: sodium/calcium exchanger 3 [Saimiri boliviensis boliviensis]
Hypertrophic cardiomyopathy (HCM)	Unigene14070_Mf_liverA	-3.65073	Down	-1.51937	Down	-5.30128	Down	1523	480	39	35.4129	2.81957	-3.65073	Down	6.67e-100	2.57e-97	1523	480	166	35.4129	12.3533	-1.51937	Down	7.39e-36	7.95e-34	1523	480	12	35.4129	0.898087	-5.30128	Down	8.55e-124	3.38e-121	K05849|1|3e-23|110|ecb:100053312|solute carrier family 8 (sodium/calcium exchanger)	GO:0016021//integral to membrane	GO:0005432//calcium:sodium antiporter activity	GO:0006816//calcium ion transport;GO:0055085//transmembrane transport;GO:0007154//cell communication	gi|403264535|ref|XP_003924533.1|/2.19163e-22/PREDICTED: sodium/calcium exchanger 3 [Saimiri boliviensis boliviensis]
Toxoplasmosis	Unigene14603_Mf_liverA	1.54978	Up	1.49918	Up	1.18065	Up	1135	81	242	8.01879	23.4768	1.54978	Up	3.07e-19	2.36e-17	1135	81	227	8.01879	22.6676	1.49918	Up	1.27e-17	6.63e-16	1135	81	181	8.01879	18.1769	1.18065	Up	2.05e-10	8.03e-09	K05400|1|4e-06|53.1|ssc:100125555|lymphocyte antigen 96	GO:0005615//extracellular space;GO:0005886//plasma membrane	-	GO:0006959//humoral immune response;GO:0006915//apoptotic process;GO:0045087//innate immune response;GO:0006954//inflammatory response;GO:0008283//cell proliferation	gi|354470571|ref|XP_003497536.1|/3.09895e-81/PREDICTED: lymphocyte antigen 86-like [Cricetulus griseus]
Toll-like receptor signaling pathway	Unigene14603_Mf_liverA	1.54978	Up	1.49918	Up	1.18065	Up	1135	81	242	8.01879	23.4768	1.54978	Up	3.07e-19	2.36e-17	1135	81	227	8.01879	22.6676	1.49918	Up	1.27e-17	6.63e-16	1135	81	181	8.01879	18.1769	1.18065	Up	2.05e-10	8.03e-09	K05400|1|4e-06|53.1|ssc:100125555|lymphocyte antigen 96	GO:0005615//extracellular space;GO:0005886//plasma membrane	-	GO:0006959//humoral immune response;GO:0006915//apoptotic process;GO:0045087//innate immune response;GO:0006954//inflammatory response;GO:0008283//cell proliferation	gi|354470571|ref|XP_003497536.1|/3.09895e-81/PREDICTED: lymphocyte antigen 86-like [Cricetulus griseus]
Pathogenic Escherichia coli infection	Unigene14603_Mf_liverA	1.54978	Up	1.49918	Up	1.18065	Up	1135	81	242	8.01879	23.4768	1.54978	Up	3.07e-19	2.36e-17	1135	81	227	8.01879	22.6676	1.49918	Up	1.27e-17	6.63e-16	1135	81	181	8.01879	18.1769	1.18065	Up	2.05e-10	8.03e-09	K05400|1|4e-06|53.1|ssc:100125555|lymphocyte antigen 96	GO:0005615//extracellular space;GO:0005886//plasma membrane	-	GO:0006959//humoral immune response;GO:0006915//apoptotic process;GO:0045087//innate immune response;GO:0006954//inflammatory response;GO:0008283//cell proliferation	gi|354470571|ref|XP_003497536.1|/3.09895e-81/PREDICTED: lymphocyte antigen 86-like [Cricetulus griseus]
NF-kappa B signaling pathway	Unigene14603_Mf_liverA	1.54978	Up	1.49918	Up	1.18065	Up	1135	81	242	8.01879	23.4768	1.54978	Up	3.07e-19	2.36e-17	1135	81	227	8.01879	22.6676	1.49918	Up	1.27e-17	6.63e-16	1135	81	181	8.01879	18.1769	1.18065	Up	2.05e-10	8.03e-09	K05400|1|4e-06|53.1|ssc:100125555|lymphocyte antigen 96	GO:0005615//extracellular space;GO:0005886//plasma membrane	-	GO:0006959//humoral immune response;GO:0006915//apoptotic process;GO:0045087//innate immune response;GO:0006954//inflammatory response;GO:0008283//cell proliferation	gi|354470571|ref|XP_003497536.1|/3.09895e-81/PREDICTED: lymphocyte antigen 86-like [Cricetulus griseus]
Pertussis	Unigene14603_Mf_liverA	1.54978	Up	1.49918	Up	1.18065	Up	1135	81	242	8.01879	23.4768	1.54978	Up	3.07e-19	2.36e-17	1135	81	227	8.01879	22.6676	1.49918	Up	1.27e-17	6.63e-16	1135	81	181	8.01879	18.1769	1.18065	Up	2.05e-10	8.03e-09	K05400|1|4e-06|53.1|ssc:100125555|lymphocyte antigen 96	GO:0005615//extracellular space;GO:0005886//plasma membrane	-	GO:0006959//humoral immune response;GO:0006915//apoptotic process;GO:0045087//innate immune response;GO:0006954//inflammatory response;GO:0008283//cell proliferation	gi|354470571|ref|XP_003497536.1|/3.09895e-81/PREDICTED: lymphocyte antigen 86-like [Cricetulus griseus]
Antigen processing and presentation	Unigene14816_Mf_liverA	2.9177	Up	2.56502	Up	1.55117	Up	1461	45	347	3.46085	26.1516	2.9177	Up	8.2e-58	1.84e-55	1461	45	264	3.46085	20.48	2.56502	Up	1.67e-39	1.96e-37	1461	45	130	3.46085	10.1422	1.55117	Up	3.28e-11	1.4e-09	K06458|1|1e-71|271|rno:24930|CD8A antigen, alpha polypeptide	GO:0009897//external side of plasma membrane;GO:0016021//integral to membrane	GO:0019901//protein kinase binding;GO:0042803//protein homodimerization activity	GO:0045065//cytotoxic T cell differentiation;GO:0050776//regulation of immune response;GO:0006954//inflammatory response;GO:0050850//positive regulation of calcium-mediated signaling;GO:0002456//T cell mediated immunity;GO:0007166//cell surface receptor signaling pathway;GO:0051607//defense response to virus	gi|354483545|ref|XP_003503953.1|/1.07675e-95/PREDICTED: T-cell surface glycoprotein CD8 alpha chain-like [Cricetulus griseus]
Cell adhesion molecules (CAMs)	Unigene14816_Mf_liverA	2.9177	Up	2.56502	Up	1.55117	Up	1461	45	347	3.46085	26.1516	2.9177	Up	8.2e-58	1.84e-55	1461	45	264	3.46085	20.48	2.56502	Up	1.67e-39	1.96e-37	1461	45	130	3.46085	10.1422	1.55117	Up	3.28e-11	1.4e-09	K06458|1|1e-71|271|rno:24930|CD8A antigen, alpha polypeptide	GO:0009897//external side of plasma membrane;GO:0016021//integral to membrane	GO:0019901//protein kinase binding;GO:0042803//protein homodimerization activity	GO:0045065//cytotoxic T cell differentiation;GO:0050776//regulation of immune response;GO:0006954//inflammatory response;GO:0050850//positive regulation of calcium-mediated signaling;GO:0002456//T cell mediated immunity;GO:0007166//cell surface receptor signaling pathway;GO:0051607//defense response to virus	gi|354483545|ref|XP_003503953.1|/1.07675e-95/PREDICTED: T-cell surface glycoprotein CD8 alpha chain-like [Cricetulus griseus]
Primary immunodeficiency	Unigene14816_Mf_liverA	2.9177	Up	2.56502	Up	1.55117	Up	1461	45	347	3.46085	26.1516	2.9177	Up	8.2e-58	1.84e-55	1461	45	264	3.46085	20.48	2.56502	Up	1.67e-39	1.96e-37	1461	45	130	3.46085	10.1422	1.55117	Up	3.28e-11	1.4e-09	K06458|1|1e-71|271|rno:24930|CD8A antigen, alpha polypeptide	GO:0009897//external side of plasma membrane;GO:0016021//integral to membrane	GO:0019901//protein kinase binding;GO:0042803//protein homodimerization activity	GO:0045065//cytotoxic T cell differentiation;GO:0050776//regulation of immune response;GO:0006954//inflammatory response;GO:0050850//positive regulation of calcium-mediated signaling;GO:0002456//T cell mediated immunity;GO:0007166//cell surface receptor signaling pathway;GO:0051607//defense response to virus	gi|354483545|ref|XP_003503953.1|/1.07675e-95/PREDICTED: T-cell surface glycoprotein CD8 alpha chain-like [Cricetulus griseus]
Hematopoietic cell lineage	Unigene14816_Mf_liverA	2.9177	Up	2.56502	Up	1.55117	Up	1461	45	347	3.46085	26.1516	2.9177	Up	8.2e-58	1.84e-55	1461	45	264	3.46085	20.48	2.56502	Up	1.67e-39	1.96e-37	1461	45	130	3.46085	10.1422	1.55117	Up	3.28e-11	1.4e-09	K06458|1|1e-71|271|rno:24930|CD8A antigen, alpha polypeptide	GO:0009897//external side of plasma membrane;GO:0016021//integral to membrane	GO:0019901//protein kinase binding;GO:0042803//protein homodimerization activity	GO:0045065//cytotoxic T cell differentiation;GO:0050776//regulation of immune response;GO:0006954//inflammatory response;GO:0050850//positive regulation of calcium-mediated signaling;GO:0002456//T cell mediated immunity;GO:0007166//cell surface receptor signaling pathway;GO:0051607//defense response to virus	gi|354483545|ref|XP_003503953.1|/1.07675e-95/PREDICTED: T-cell surface glycoprotein CD8 alpha chain-like [Cricetulus griseus]
T cell receptor signaling pathway	Unigene14816_Mf_liverA	2.9177	Up	2.56502	Up	1.55117	Up	1461	45	347	3.46085	26.1516	2.9177	Up	8.2e-58	1.84e-55	1461	45	264	3.46085	20.48	2.56502	Up	1.67e-39	1.96e-37	1461	45	130	3.46085	10.1422	1.55117	Up	3.28e-11	1.4e-09	K06458|1|1e-71|271|rno:24930|CD8A antigen, alpha polypeptide	GO:0009897//external side of plasma membrane;GO:0016021//integral to membrane	GO:0019901//protein kinase binding;GO:0042803//protein homodimerization activity	GO:0045065//cytotoxic T cell differentiation;GO:0050776//regulation of immune response;GO:0006954//inflammatory response;GO:0050850//positive regulation of calcium-mediated signaling;GO:0002456//T cell mediated immunity;GO:0007166//cell surface receptor signaling pathway;GO:0051607//defense response to virus	gi|354483545|ref|XP_003503953.1|/1.07675e-95/PREDICTED: T-cell surface glycoprotein CD8 alpha chain-like [Cricetulus griseus]
Epstein-Barr virus infection	Unigene14907_Mf_liverA	2.14764	Up	2.13277	Up	1.14095	Up	1373	69	312	5.64675	25.0209	2.14764	Up	3.71e-37	5.42e-35	1373	69	300	5.64675	24.7644	2.13277	Up	4.22e-36	4.57e-34	1373	69	150	5.64675	12.4525	1.14095	Up	1.81e-08	5.76e-07	K09438|1|6e-153|541|rno:366126|transcription factor PU.1	GO:0005667//transcription factor complex;GO:0000790//nuclear chromatin	GO:0000980//RNA polymerase II distal enhancer sequence-specific DNA binding;GO:0001205//RNA polymerase II distal enhancer sequence-specific DNA binding transcription factor activity involved in positive regulation of transcription;GO:0001047//core promoter binding;GO:0051525//NFAT protein binding;GO:0001085//RNA polymerase II transcription factor binding;GO:0003723//RNA binding	GO:0030225//macrophage differentiation;GO:0000122//negative regulation of transcription from RNA polymerase II promoter;GO:0060033//anatomical structure regression;GO:0090241//negative regulation of histone H4 acetylation;GO:0044027//hypermethylation of CpG island;GO:0001944//vasculature development;GO:0045646//regulation of erythrocyte differentiation;GO:0035019//somatic stem cell maintenance;GO…	gi|354469958|ref|XP_003497379.1|/2.81832e-175/PREDICTED: LOW QUALITY PROTEIN: transcription factor PU.1-like [Cricetulus griseus]
Osteoclast differentiation	Unigene14907_Mf_liverA	2.14764	Up	2.13277	Up	1.14095	Up	1373	69	312	5.64675	25.0209	2.14764	Up	3.71e-37	5.42e-35	1373	69	300	5.64675	24.7644	2.13277	Up	4.22e-36	4.57e-34	1373	69	150	5.64675	12.4525	1.14095	Up	1.81e-08	5.76e-07	K09438|1|6e-153|541|rno:366126|transcription factor PU.1	GO:0005667//transcription factor complex;GO:0000790//nuclear chromatin	GO:0000980//RNA polymerase II distal enhancer sequence-specific DNA binding;GO:0001205//RNA polymerase II distal enhancer sequence-specific DNA binding transcription factor activity involved in positive regulation of transcription;GO:0001047//core promoter binding;GO:0051525//NFAT protein binding;GO:0001085//RNA polymerase II transcription factor binding;GO:0003723//RNA binding	GO:0030225//macrophage differentiation;GO:0000122//negative regulation of transcription from RNA polymerase II promoter;GO:0060033//anatomical structure regression;GO:0090241//negative regulation of histone H4 acetylation;GO:0044027//hypermethylation of CpG island;GO:0001944//vasculature development;GO:0045646//regulation of erythrocyte differentiation;GO:0035019//somatic stem cell maintenance;GO…	gi|354469958|ref|XP_003497379.1|/2.81832e-175/PREDICTED: LOW QUALITY PROTEIN: transcription factor PU.1-like [Cricetulus griseus]
HTLV-I infection	Unigene14907_Mf_liverA	2.14764	Up	2.13277	Up	1.14095	Up	1373	69	312	5.64675	25.0209	2.14764	Up	3.71e-37	5.42e-35	1373	69	300	5.64675	24.7644	2.13277	Up	4.22e-36	4.57e-34	1373	69	150	5.64675	12.4525	1.14095	Up	1.81e-08	5.76e-07	K09438|1|6e-153|541|rno:366126|transcription factor PU.1	GO:0005667//transcription factor complex;GO:0000790//nuclear chromatin	GO:0000980//RNA polymerase II distal enhancer sequence-specific DNA binding;GO:0001205//RNA polymerase II distal enhancer sequence-specific DNA binding transcription factor activity involved in positive regulation of transcription;GO:0001047//core promoter binding;GO:0051525//NFAT protein binding;GO:0001085//RNA polymerase II transcription factor binding;GO:0003723//RNA binding	GO:0030225//macrophage differentiation;GO:0000122//negative regulation of transcription from RNA polymerase II promoter;GO:0060033//anatomical structure regression;GO:0090241//negative regulation of histone H4 acetylation;GO:0044027//hypermethylation of CpG island;GO:0001944//vasculature development;GO:0045646//regulation of erythrocyte differentiation;GO:0035019//somatic stem cell maintenance;GO…	gi|354469958|ref|XP_003497379.1|/2.81832e-175/PREDICTED: LOW QUALITY PROTEIN: transcription factor PU.1-like [Cricetulus griseus]
Acute myeloid leukemia	Unigene14907_Mf_liverA	2.14764	Up	2.13277	Up	1.14095	Up	1373	69	312	5.64675	25.0209	2.14764	Up	3.71e-37	5.42e-35	1373	69	300	5.64675	24.7644	2.13277	Up	4.22e-36	4.57e-34	1373	69	150	5.64675	12.4525	1.14095	Up	1.81e-08	5.76e-07	K09438|1|6e-153|541|rno:366126|transcription factor PU.1	GO:0005667//transcription factor complex;GO:0000790//nuclear chromatin	GO:0000980//RNA polymerase II distal enhancer sequence-specific DNA binding;GO:0001205//RNA polymerase II distal enhancer sequence-specific DNA binding transcription factor activity involved in positive regulation of transcription;GO:0001047//core promoter binding;GO:0051525//NFAT protein binding;GO:0001085//RNA polymerase II transcription factor binding;GO:0003723//RNA binding	GO:0030225//macrophage differentiation;GO:0000122//negative regulation of transcription from RNA polymerase II promoter;GO:0060033//anatomical structure regression;GO:0090241//negative regulation of histone H4 acetylation;GO:0044027//hypermethylation of CpG island;GO:0001944//vasculature development;GO:0045646//regulation of erythrocyte differentiation;GO:0035019//somatic stem cell maintenance;GO…	gi|354469958|ref|XP_003497379.1|/2.81832e-175/PREDICTED: LOW QUALITY PROTEIN: transcription factor PU.1-like [Cricetulus griseus]
Transcriptional misregulation in cancer	Unigene14907_Mf_liverA	2.14764	Up	2.13277	Up	1.14095	Up	1373	69	312	5.64675	25.0209	2.14764	Up	3.71e-37	5.42e-35	1373	69	300	5.64675	24.7644	2.13277	Up	4.22e-36	4.57e-34	1373	69	150	5.64675	12.4525	1.14095	Up	1.81e-08	5.76e-07	K09438|1|6e-153|541|rno:366126|transcription factor PU.1	GO:0005667//transcription factor complex;GO:0000790//nuclear chromatin	GO:0000980//RNA polymerase II distal enhancer sequence-specific DNA binding;GO:0001205//RNA polymerase II distal enhancer sequence-specific DNA binding transcription factor activity involved in positive regulation of transcription;GO:0001047//core promoter binding;GO:0051525//NFAT protein binding;GO:0001085//RNA polymerase II transcription factor binding;GO:0003723//RNA binding	GO:0030225//macrophage differentiation;GO:0000122//negative regulation of transcription from RNA polymerase II promoter;GO:0060033//anatomical structure regression;GO:0090241//negative regulation of histone H4 acetylation;GO:0044027//hypermethylation of CpG island;GO:0001944//vasculature development;GO:0045646//regulation of erythrocyte differentiation;GO:0035019//somatic stem cell maintenance;GO…	gi|354469958|ref|XP_003497379.1|/2.81832e-175/PREDICTED: LOW QUALITY PROTEIN: transcription factor PU.1-like [Cricetulus griseus]
Pathways in cancer	Unigene14907_Mf_liverA	2.14764	Up	2.13277	Up	1.14095	Up	1373	69	312	5.64675	25.0209	2.14764	Up	3.71e-37	5.42e-35	1373	69	300	5.64675	24.7644	2.13277	Up	4.22e-36	4.57e-34	1373	69	150	5.64675	12.4525	1.14095	Up	1.81e-08	5.76e-07	K09438|1|6e-153|541|rno:366126|transcription factor PU.1	GO:0005667//transcription factor complex;GO:0000790//nuclear chromatin	GO:0000980//RNA polymerase II distal enhancer sequence-specific DNA binding;GO:0001205//RNA polymerase II distal enhancer sequence-specific DNA binding transcription factor activity involved in positive regulation of transcription;GO:0001047//core promoter binding;GO:0051525//NFAT protein binding;GO:0001085//RNA polymerase II transcription factor binding;GO:0003723//RNA binding	GO:0030225//macrophage differentiation;GO:0000122//negative regulation of transcription from RNA polymerase II promoter;GO:0060033//anatomical structure regression;GO:0090241//negative regulation of histone H4 acetylation;GO:0044027//hypermethylation of CpG island;GO:0001944//vasculature development;GO:0045646//regulation of erythrocyte differentiation;GO:0035019//somatic stem cell maintenance;GO…	gi|354469958|ref|XP_003497379.1|/2.81832e-175/PREDICTED: LOW QUALITY PROTEIN: transcription factor PU.1-like [Cricetulus griseus]
Pyruvate metabolism	Unigene14916_Mf_liverA	1.54052	Up	1.24649	Up	2.35343	Up	948	159	472	18.8455	54.8217	1.54052	Up	9.63e-36	1.35e-33	948	159	374	18.8455	44.7136	1.24649	Up	1.5e-21	9.54e-20	948	159	801	18.8455	96.3077	2.35343	Up	7.28e-106	2.43e-103	K01069|1|1e-16|87.4|isc:IscW_ISCW009885|hydroxyacylglutathione hydrolase [EC:3.1.2.6]	GO:0005730//nucleolus;GO:0005759//mitochondrial matrix	GO:0046872//metal ion binding;GO:0016787//hydrolase activity;GO:0050313//sulfur dioxygenase activity	GO:0000098//sulfur amino acid catabolic process;GO:0070221//sulfide oxidation, using sulfide:quinone oxidoreductase;GO:0034641//cellular nitrogen compound metabolic process	gi|12963539|ref|NP_075643.1|/1.54702e-133/protein ETHE1, mitochondrial precursor [Mus musculus]
Pertussis	Unigene15026_Mf_liverA	1.93797	Up	2.33116	Up	2.37147	Up	2340	89	348	4.2736	16.375	1.93797	Up	2.59e-36	3.71e-34	2340	89	444	4.2736	21.5052	2.33116	Up	1.36e-58	2.4e-56	2340	89	454	4.2736	22.1145	2.37147	Up	2.68e-61	5.6e-59	K10155|1|0.0|815|mmu:15900|interferon regulatory factor 8	GO:0005829//cytosol;GO:0005634//nucleus	GO:0005515//protein binding;GO:0003705//RNA polymerase II distal enhancer sequence-specific DNA binding transcription factor activity;GO:0000975//regulatory region DNA binding	GO:0006909//phagocytosis;GO:0000122//negative regulation of transcription from RNA polymerase II promoter;GO:0060337//type I interferon-mediated signaling pathway;GO:0060333//interferon-gamma-mediated signaling pathway;GO:0042832//defense response to protozoan;GO:0044130//negative regulation of growth of symbiont in host;GO:0042742//defense response to bacterium;GO:0032735//positive regulation of…	gi|344238001|gb|EGV94104.1|/0/Interferon regulatory factor 8 [Cricetulus griseus]
Herpes simplex infection	Unigene15064_Mf_liverA	1.00256	Up	1.10847	Up	1.30175	Up	1842	516	1055	31.476	63.064	1.00256	Up	1.44e-40	2.33e-38	1842	516	1103	31.476	67.8676	1.10847	Up	2.33e-50	3.48e-48	1842	516	1254	31.476	77.597	1.30175	Up	2.98e-73	7.25e-71	K04693|1|3e-178|625|rno:305896|interferon regulatory factor 9	GO:0005829//cytosol;GO:0005654//nucleoplasm	GO:0000975//regulatory region DNA binding;GO:0005515//protein binding;GO:0003700//sequence-specific DNA binding transcription factor activity	GO:0009615//response to virus;GO:0060337//type I interferon-mediated signaling pathway;GO:0006355//regulation of transcription, DNA-dependent;GO:0045351//type I interferon biosynthetic process;GO:0060333//interferon-gamma-mediated signaling pathway;GO:0006366//transcription from RNA polymerase II promoter	gi|344255452|gb|EGW11556.1|/6.14372e-179/Interferon regulatory factor 9 [Cricetulus griseus]
Hepatitis C	Unigene15064_Mf_liverA	1.00256	Up	1.10847	Up	1.30175	Up	1842	516	1055	31.476	63.064	1.00256	Up	1.44e-40	2.33e-38	1842	516	1103	31.476	67.8676	1.10847	Up	2.33e-50	3.48e-48	1842	516	1254	31.476	77.597	1.30175	Up	2.98e-73	7.25e-71	K04693|1|3e-178|625|rno:305896|interferon regulatory factor 9	GO:0005829//cytosol;GO:0005654//nucleoplasm	GO:0000975//regulatory region DNA binding;GO:0005515//protein binding;GO:0003700//sequence-specific DNA binding transcription factor activity	GO:0009615//response to virus;GO:0060337//type I interferon-mediated signaling pathway;GO:0006355//regulation of transcription, DNA-dependent;GO:0045351//type I interferon biosynthetic process;GO:0060333//interferon-gamma-mediated signaling pathway;GO:0006366//transcription from RNA polymerase II promoter	gi|344255452|gb|EGW11556.1|/6.14372e-179/Interferon regulatory factor 9 [Cricetulus griseus]
Osteoclast differentiation	Unigene15064_Mf_liverA	1.00256	Up	1.10847	Up	1.30175	Up	1842	516	1055	31.476	63.064	1.00256	Up	1.44e-40	2.33e-38	1842	516	1103	31.476	67.8676	1.10847	Up	2.33e-50	3.48e-48	1842	516	1254	31.476	77.597	1.30175	Up	2.98e-73	7.25e-71	K04693|1|3e-178|625|rno:305896|interferon regulatory factor 9	GO:0005829//cytosol;GO:0005654//nucleoplasm	GO:0000975//regulatory region DNA binding;GO:0005515//protein binding;GO:0003700//sequence-specific DNA binding transcription factor activity	GO:0009615//response to virus;GO:0060337//type I interferon-mediated signaling pathway;GO:0006355//regulation of transcription, DNA-dependent;GO:0045351//type I interferon biosynthetic process;GO:0060333//interferon-gamma-mediated signaling pathway;GO:0006366//transcription from RNA polymerase II promoter	gi|344255452|gb|EGW11556.1|/6.14372e-179/Interferon regulatory factor 9 [Cricetulus griseus]
Measles	Unigene15064_Mf_liverA	1.00256	Up	1.10847	Up	1.30175	Up	1842	516	1055	31.476	63.064	1.00256	Up	1.44e-40	2.33e-38	1842	516	1103	31.476	67.8676	1.10847	Up	2.33e-50	3.48e-48	1842	516	1254	31.476	77.597	1.30175	Up	2.98e-73	7.25e-71	K04693|1|3e-178|625|rno:305896|interferon regulatory factor 9	GO:0005829//cytosol;GO:0005654//nucleoplasm	GO:0000975//regulatory region DNA binding;GO:0005515//protein binding;GO:0003700//sequence-specific DNA binding transcription factor activity	GO:0009615//response to virus;GO:0060337//type I interferon-mediated signaling pathway;GO:0006355//regulation of transcription, DNA-dependent;GO:0045351//type I interferon biosynthetic process;GO:0060333//interferon-gamma-mediated signaling pathway;GO:0006366//transcription from RNA polymerase II promoter	gi|344255452|gb|EGW11556.1|/6.14372e-179/Interferon regulatory factor 9 [Cricetulus griseus]
Influenza A	Unigene15064_Mf_liverA	1.00256	Up	1.10847	Up	1.30175	Up	1842	516	1055	31.476	63.064	1.00256	Up	1.44e-40	2.33e-38	1842	516	1103	31.476	67.8676	1.10847	Up	2.33e-50	3.48e-48	1842	516	1254	31.476	77.597	1.30175	Up	2.98e-73	7.25e-71	K04693|1|3e-178|625|rno:305896|interferon regulatory factor 9	GO:0005829//cytosol;GO:0005654//nucleoplasm	GO:0000975//regulatory region DNA binding;GO:0005515//protein binding;GO:0003700//sequence-specific DNA binding transcription factor activity	GO:0009615//response to virus;GO:0060337//type I interferon-mediated signaling pathway;GO:0006355//regulation of transcription, DNA-dependent;GO:0045351//type I interferon biosynthetic process;GO:0060333//interferon-gamma-mediated signaling pathway;GO:0006366//transcription from RNA polymerase II promoter	gi|344255452|gb|EGW11556.1|/6.14372e-179/Interferon regulatory factor 9 [Cricetulus griseus]
Jak-STAT signaling pathway	Unigene15064_Mf_liverA	1.00256	Up	1.10847	Up	1.30175	Up	1842	516	1055	31.476	63.064	1.00256	Up	1.44e-40	2.33e-38	1842	516	1103	31.476	67.8676	1.10847	Up	2.33e-50	3.48e-48	1842	516	1254	31.476	77.597	1.30175	Up	2.98e-73	7.25e-71	K04693|1|3e-178|625|rno:305896|interferon regulatory factor 9	GO:0005829//cytosol;GO:0005654//nucleoplasm	GO:0000975//regulatory region DNA binding;GO:0005515//protein binding;GO:0003700//sequence-specific DNA binding transcription factor activity	GO:0009615//response to virus;GO:0060337//type I interferon-mediated signaling pathway;GO:0006355//regulation of transcription, DNA-dependent;GO:0045351//type I interferon biosynthetic process;GO:0060333//interferon-gamma-mediated signaling pathway;GO:0006366//transcription from RNA polymerase II promoter	gi|344255452|gb|EGW11556.1|/6.14372e-179/Interferon regulatory factor 9 [Cricetulus griseus]
Metabolic pathways	Unigene151_Mf_liverA	-2.46781	Down	-2.08906	Down	-1.23958	Down	1434	206	38	16.1413	2.91778	-2.46781	Down	4.36e-30	5.24e-28	1434	206	48	16.1413	3.79375	-2.08906	Down	2.08e-24	1.52e-22	1434	206	86	16.1413	6.83575	-1.23958	Down	2.71e-12	1.26e-10	K00541|1|1e-141|503|mmu:18113|nicotinamide N-methyltransferase [EC:2.1.1.1]	GO:0005829//cytosol	GO:0008112//nicotinamide N-methyltransferase activity	GO:0006805//xenobiotic metabolic process;GO:0042493//response to drug;GO:0010243//response to organic nitrogen;GO:0044281//small molecule metabolic process;GO:0031100//organ regeneration;GO:0032259//methylation	gi|344237162|gb|EGV93265.1|/2.54095e-142/Nicotinamide N-methyltransferase [Cricetulus griseus]
Nicotinate and nicotinamide metabolism	Unigene151_Mf_liverA	-2.46781	Down	-2.08906	Down	-1.23958	Down	1434	206	38	16.1413	2.91778	-2.46781	Down	4.36e-30	5.24e-28	1434	206	48	16.1413	3.79375	-2.08906	Down	2.08e-24	1.52e-22	1434	206	86	16.1413	6.83575	-1.23958	Down	2.71e-12	1.26e-10	K00541|1|1e-141|503|mmu:18113|nicotinamide N-methyltransferase [EC:2.1.1.1]	GO:0005829//cytosol	GO:0008112//nicotinamide N-methyltransferase activity	GO:0006805//xenobiotic metabolic process;GO:0042493//response to drug;GO:0010243//response to organic nitrogen;GO:0044281//small molecule metabolic process;GO:0031100//organ regeneration;GO:0032259//methylation	gi|344237162|gb|EGV93265.1|/2.54095e-142/Nicotinamide N-methyltransferase [Cricetulus griseus]
Parkinson's disease	Unigene15478_Mf_liverA	1.39109	Up	1.28257	Up	2.22781	Up	1235	34	91	3.09337	8.11322	1.39109	Up	4.28e-07	1.15e-05	1235	34	82	3.09337	7.52529	1.28257	Up	5.45e-06	9.48e-05	1235	34	157	3.09337	14.49	2.22781	Up	1.07e-20	8.17e-19	K10698|1|4e-174|611|mcc:704875|ubiquitin-activating enzyme E1-like [EC:6.3.2.19]	-	GO:0019782//ISG15 activating enzyme activity	GO:0019941//modification-dependent protein catabolic process;GO:0032020//ISG15-protein conjugation	gi|354476429|ref|XP_003500427.1|/0/PREDICTED: ubiquitin-like modifier-activating enzyme 7-like [Cricetulus griseus]
Ubiquitin mediated proteolysis	Unigene15478_Mf_liverA	1.39109	Up	1.28257	Up	2.22781	Up	1235	34	91	3.09337	8.11322	1.39109	Up	4.28e-07	1.15e-05	1235	34	82	3.09337	7.52529	1.28257	Up	5.45e-06	9.48e-05	1235	34	157	3.09337	14.49	2.22781	Up	1.07e-20	8.17e-19	K10698|1|4e-174|611|mcc:704875|ubiquitin-activating enzyme E1-like [EC:6.3.2.19]	-	GO:0019782//ISG15 activating enzyme activity	GO:0019941//modification-dependent protein catabolic process;GO:0032020//ISG15-protein conjugation	gi|354476429|ref|XP_003500427.1|/0/PREDICTED: ubiquitin-like modifier-activating enzyme 7-like [Cricetulus griseus]
Jak-STAT signaling pathway	Unigene15681_Mf_liverA	-1.96155	Down	-2.36729	Down	-3.68927	Down	2132	458	120	24.1378	6.19744	-1.96155	Down	3.6e-49	7.09e-47	2132	458	88	24.1378	4.67813	-2.36729	Down	7.65e-61	1.42e-58	2132	458	35	24.1378	1.87119	-3.68927	Down	4.68e-94	1.39e-91	K04701|1|2e-139|497|mmu:12700|cytokine inducible SH2-containing protein	GO:0005829//cytosol;GO:0005886//plasma membrane	GO:0005515//protein binding	GO:0009968//negative regulation of signal transduction;GO:0001558//regulation of cell growth;GO:0019221//cytokine-mediated signaling pathway;GO:0016567//protein ubiquitination;GO:0007205//protein kinase C-activating G-protein coupled receptor signaling pathway;GO:0060397//JAK-STAT cascade involved in growth hormone signaling pathway	gi|354476455|ref|XP_003500440.1|/2.08862e-141/PREDICTED: cytokine-inducible SH2-containing protein-like [Cricetulus griseus]
Acute myeloid leukemia	Unigene18796_Mf_liverA	1.64395	Up	1.72189	Up	1.96095	Up	1246	37	118	3.3366	10.4276	1.64395	Up	7.03e-11	3.06e-09	1246	37	121	3.3366	11.0064	1.72189	Up	5.81e-12	2.08e-10	1246	37	142	3.3366	12.9899	1.96095	Up	3.07e-16	1.86e-14	K04702|1|6e-69|261|rno:24649|proto-oncogene serine/threonine-protein kinase Pim-1 [EC:2.7.11.1]	GO:0005737//cytoplasm;GO:0005886//plasma membrane;GO:0005634//nucleus	GO:0030145//manganese ion binding;GO:0004674//protein serine/threonine kinase activity;GO:0008134//transcription factor binding;GO:0005524//ATP binding	GO:0007275//multicellular organismal development;GO:0043066//negative regulation of apoptotic process;GO:0008283//cell proliferation;GO:0046777//protein autophosphorylation;GO:0043433//negative regulation of sequence-specific DNA binding transcription factor activity;GO:0031659//positive regulation of cyclin-dependent protein kinase activity involved in G1/S	gi|8393959|ref|NP_058730.1|/4.47447e-68/serine/threonine-protein kinase pim-1 [Rattus norvegicus]
Jak-STAT signaling pathway	Unigene18796_Mf_liverA	1.64395	Up	1.72189	Up	1.96095	Up	1246	37	118	3.3366	10.4276	1.64395	Up	7.03e-11	3.06e-09	1246	37	121	3.3366	11.0064	1.72189	Up	5.81e-12	2.08e-10	1246	37	142	3.3366	12.9899	1.96095	Up	3.07e-16	1.86e-14	K04702|1|6e-69|261|rno:24649|proto-oncogene serine/threonine-protein kinase Pim-1 [EC:2.7.11.1]	GO:0005737//cytoplasm;GO:0005886//plasma membrane;GO:0005634//nucleus	GO:0030145//manganese ion binding;GO:0004674//protein serine/threonine kinase activity;GO:0008134//transcription factor binding;GO:0005524//ATP binding	GO:0007275//multicellular organismal development;GO:0043066//negative regulation of apoptotic process;GO:0008283//cell proliferation;GO:0046777//protein autophosphorylation;GO:0043433//negative regulation of sequence-specific DNA binding transcription factor activity;GO:0031659//positive regulation of cyclin-dependent protein kinase activity involved in G1/S	gi|8393959|ref|NP_058730.1|/4.47447e-68/serine/threonine-protein kinase pim-1 [Rattus norvegicus]
Aminoacyl-tRNA biosynthesis	Unigene24323_Mf_liverA	2.57167	Up	2.29541	Up	2.27363	Up	995	30	182	3.3878	20.1403	2.57167	Up	2.66e-27	2.91e-25	995	30	146	3.3878	16.6305	2.29541	Up	6e-20	3.49e-18	995	30	143	3.3878	16.3814	2.27363	Up	2.01e-19	1.45e-17	K01867|1|2e-99|362|mmu:22375|tryptophanyl-tRNA synthetase [EC:6.1.1.2]	GO:0005829//cytosol	GO:0004830//tryptophan-tRNA ligase activity;GO:0005524//ATP binding;GO:0005515//protein binding	GO:0008285//negative regulation of cell proliferation;GO:0006436//tryptophanyl-tRNA aminoacylation;GO:0045765//regulation of angiogenesis	gi|55438|emb|CAA49348.1|/7.81644e-99/tryptophan--tRNA ligase [Mus musculus]
Proteasome	Unigene24471_Mf_liverA	2.78583	Up	3.17638	Up	3.65001	Up	860	80	563	10.4523	72.0823	2.78583	Up	1.79e-88	5.86e-86	860	80	717	10.4523	94.4925	3.17638	Up	2.84e-130	1.12e-127	860	80	990	10.4523	131.212	3.65001	Up	2.01e-203	1.21e-200	K02741|1|1e-114|412|rno:24967|20S proteasome subunit beta 9 [EC:3.4.25.1]	GO:0031902//late endosome membrane;GO:0005829//cytosol;GO:0005654//nucleoplasm;GO:0016021//integral to membrane;GO:0009897//external side of plasma membrane;GO:0005765//lysosomal membrane;GO:0005839//proteasome core complex;GO:0042613//MHC class II protein complex	GO:0005515//protein binding;GO:0042605//peptide antigen binding;GO:0004298//threonine-type endopeptidase activity	GO:0046967//cytosol to ER transport;GO:0010467//gene expression;GO:0051436//negative regulation of ubiquitin-protein ligase activity involved in mitotic cell cycle;GO:0002479//antigen processing and presentation of exogenous peptide antigen via MHC class I, TAP-dependent;GO:0000216//M/G1 transition of mitotic cell cycle;GO:0019060//intracellular transport of viral proteins in host cell;GO:0000084…	gi|344253003|gb|EGW09107.1|/6.56301e-117/Proteasome subunit beta type-9 [Cricetulus griseus]
Protein digestion and absorption	Unigene24758_Mf_liverA	1.86197	Up	1.51899	Up	2.12408	Up	1245	296	1098	26.7142	97.1072	1.86197	Up	3.51e-105	1.46e-102	1245	296	841	26.7142	76.5602	1.51899	Up	3.88e-62	7.43e-60	1245	296	1272	26.7142	116.454	2.12408	Up	2.74e-147	1.22e-144	K06823|1|1e-05|52.0|cfa:100687767|collagen, type XVIII, alpha	GO:0005829//cytosol;GO:0005730//nucleolus	GO:0042803//protein homodimerization activity	GO:0010866//regulation of triglyceride biosynthetic process;GO:0006355//regulation of transcription, DNA-dependent	gi|344244346|gb|EGW00450.1|/7.37536e-71/Thyroid hormone-inducible hepatic protein [Cricetulus griseus]
Metabolism of xenobiotics by cytochrome P450	Unigene24778_Mf_liverA	-1.13052	Down	-2.06281	Down	-2.16155	Down	641	118	55	20.6844	9.44764	-1.13052	Down	7.02e-07	1.82e-05	641	118	28	20.6844	4.95081	-2.06281	Down	2.2e-14	9.43e-13	641	118	26	20.6844	4.6233	-2.16155	Down	3.97e-15	2.23e-13	K11822|1|1e-05|50.4|mmu:20859|bile-salt sulfotransferase [EC:2.8.2.14]	-	GO:0004519//endonuclease activity;GO:0004527//exonuclease activity	-	gi|16508047|gb|AAL17972.1|/6.73756e-18/pORF2 [Mus musculus domesticus]
Bile secretion	Unigene24778_Mf_liverA	-1.13052	Down	-2.06281	Down	-2.16155	Down	641	118	55	20.6844	9.44764	-1.13052	Down	7.02e-07	1.82e-05	641	118	28	20.6844	4.95081	-2.06281	Down	2.2e-14	9.43e-13	641	118	26	20.6844	4.6233	-2.16155	Down	3.97e-15	2.23e-13	K11822|1|1e-05|50.4|mmu:20859|bile-salt sulfotransferase [EC:2.8.2.14]	-	GO:0004519//endonuclease activity;GO:0004527//exonuclease activity	-	gi|16508047|gb|AAL17972.1|/6.73756e-18/pORF2 [Mus musculus domesticus]
Metabolic pathways	Unigene25594_Mf_liverA	2.42789	Up	1.69529	Up	1.47316	Up	303	57	313	21.1374	113.742	2.42789	Up	5.07e-43	8.71e-41	303	57	183	21.1374	68.4518	1.69529	Up	5.07e-17	2.55e-15	303	57	156	21.1374	58.6839	1.47316	Up	2.58e-12	1.2e-10	K01044|1|3e-29|127|rno:29225|carboxylesterase 1 [EC:3.1.1.1]	GO:0005783//endoplasmic reticulum	GO:0004091//carboxylesterase activity;GO:0016290//palmitoyl-CoA hydrolase activity	GO:0008152//metabolic process	gi|354498204|ref|XP_003511205.1|/1.61339e-42/PREDICTED: liver carboxylesterase 4-like [Cricetulus griseus]
Drug metabolism - other enzymes	Unigene25594_Mf_liverA	2.42789	Up	1.69529	Up	1.47316	Up	303	57	313	21.1374	113.742	2.42789	Up	5.07e-43	8.71e-41	303	57	183	21.1374	68.4518	1.69529	Up	5.07e-17	2.55e-15	303	57	156	21.1374	58.6839	1.47316	Up	2.58e-12	1.2e-10	K01044|1|3e-29|127|rno:29225|carboxylesterase 1 [EC:3.1.1.1]	GO:0005783//endoplasmic reticulum	GO:0004091//carboxylesterase activity;GO:0016290//palmitoyl-CoA hydrolase activity	GO:0008152//metabolic process	gi|354498204|ref|XP_003511205.1|/1.61339e-42/PREDICTED: liver carboxylesterase 4-like [Cricetulus griseus]
Metabolic pathways	Unigene25595_Mf_liverA	2.18201	Up	1.50581	Up	1.59074	Up	342	65	301	21.3554	96.9078	2.18201	Up	1.35e-36	1.96e-34	342	65	183	21.3554	60.6459	1.50581	Up	1.42e-14	6.15e-13	342	65	193	21.3554	64.3233	1.59074	Up	1.7e-16	1.04e-14	K01044|1|2e-21|100|mmu:13897|carboxylesterase 1 [EC:3.1.1.1];K03927|2|4e-21|99.8|mmu:13884|carboxylesterase 2 [EC:3.1.1.1 3.1.1.84 3.1.1.56]	GO:0005615//extracellular space;GO:0005788//endoplasmic reticulum lumen	GO:0080030//methyl indole-3-acetate esterase activity;GO:0080032//methyl jasmonate esterase activity;GO:0080031//methyl salicylate esterase activity;GO:0004091//carboxylesterase activity;GO:0050253//retinyl-palmitate esterase activity	GO:0008152//metabolic process	gi|354498204|ref|XP_003511205.1|/1.16153e-24/PREDICTED: liver carboxylesterase 4-like [Cricetulus griseus]
Drug metabolism - other enzymes	Unigene25595_Mf_liverA	2.18201	Up	1.50581	Up	1.59074	Up	342	65	301	21.3554	96.9078	2.18201	Up	1.35e-36	1.96e-34	342	65	183	21.3554	60.6459	1.50581	Up	1.42e-14	6.15e-13	342	65	193	21.3554	64.3233	1.59074	Up	1.7e-16	1.04e-14	K01044|1|2e-21|100|mmu:13897|carboxylesterase 1 [EC:3.1.1.1];K03927|2|4e-21|99.8|mmu:13884|carboxylesterase 2 [EC:3.1.1.1 3.1.1.84 3.1.1.56]	GO:0005615//extracellular space;GO:0005788//endoplasmic reticulum lumen	GO:0080030//methyl indole-3-acetate esterase activity;GO:0080032//methyl jasmonate esterase activity;GO:0080031//methyl salicylate esterase activity;GO:0004091//carboxylesterase activity;GO:0050253//retinyl-palmitate esterase activity	GO:0008152//metabolic process	gi|354498204|ref|XP_003511205.1|/1.16153e-24/PREDICTED: liver carboxylesterase 4-like [Cricetulus griseus]
Metabolic pathways	Unigene25596_Mf_liverA	2.28612	Up	1.42956	Up	1.40042	Up	357	88	438	27.6971	135.09	2.28612	Up	1.57e-55	3.42e-53	357	88	235	27.6971	74.6064	1.42956	Up	4.75e-17	2.4e-15	357	88	229	27.6971	73.1146	1.40042	Up	3.08e-16	1.86e-14	K01044|1|4e-45|179|mmu:104158|carboxylesterase 1 [EC:3.1.1.1]	GO:0005788//endoplasmic reticulum lumen;GO:0005811//lipid particle;GO:0005829//cytosol	GO:0080030//methyl indole-3-acetate esterase activity;GO:0004091//carboxylesterase activity;GO:0030339//fatty-acyl-ethyl-ester synthase activity;GO:0004771//sterol esterase activity;GO:0050253//retinyl-palmitate esterase activity;GO:0080031//methyl salicylate esterase activity;GO:0080032//methyl jasmonate esterase activity;GO:0004806//triglyceride lipase activity	GO:0009636//response to toxin;GO:0006637//acyl-CoA metabolic process;GO:0046464//acylglycerol catabolic process	gi|354498204|ref|XP_003511205.1|/3.77279e-52/PREDICTED: liver carboxylesterase 4-like [Cricetulus griseus]
Drug metabolism - other enzymes	Unigene25596_Mf_liverA	2.28612	Up	1.42956	Up	1.40042	Up	357	88	438	27.6971	135.09	2.28612	Up	1.57e-55	3.42e-53	357	88	235	27.6971	74.6064	1.42956	Up	4.75e-17	2.4e-15	357	88	229	27.6971	73.1146	1.40042	Up	3.08e-16	1.86e-14	K01044|1|4e-45|179|mmu:104158|carboxylesterase 1 [EC:3.1.1.1]	GO:0005788//endoplasmic reticulum lumen;GO:0005811//lipid particle;GO:0005829//cytosol	GO:0080030//methyl indole-3-acetate esterase activity;GO:0004091//carboxylesterase activity;GO:0030339//fatty-acyl-ethyl-ester synthase activity;GO:0004771//sterol esterase activity;GO:0050253//retinyl-palmitate esterase activity;GO:0080031//methyl salicylate esterase activity;GO:0080032//methyl jasmonate esterase activity;GO:0004806//triglyceride lipase activity	GO:0009636//response to toxin;GO:0006637//acyl-CoA metabolic process;GO:0046464//acylglycerol catabolic process	gi|354498204|ref|XP_003511205.1|/3.77279e-52/PREDICTED: liver carboxylesterase 4-like [Cricetulus griseus]
Bile secretion	Unigene25976_Mf_liverA	2.11999	Up	1.05201	Up	2.98713	Up	1686	234	1038	15.5947	67.7889	2.11999	Up	9.2e-118	4.25e-115	1686	234	481	15.5947	32.3343	1.05201	Up	3.73e-21	2.32e-19	1686	234	1829	15.5947	123.65	2.98713	Up	0	0	K08563|1|3e-135|482|rno:117274|nuclear receptor subfamily 0 group B member 2	GO:0005654//nucleoplasm;GO:0005737//cytoplasm;GO:0043234//protein complex	GO:0046965//retinoid X receptor binding;GO:0046966//thyroid hormone receptor binding;GO:0003714//transcription corepressor activity;GO:0003707//steroid hormone receptor activity;GO:0042975//peroxisome proliferator activated receptor binding;GO:0019904//protein domain specific binding;GO:0003677//DNA binding;GO:0003700//sequence-specific DNA binding transcription factor activity;GO:0032403//protei…	GO:0006367//transcription initiation from RNA polymerase II promoter;GO:0009749//response to glucose stimulus;GO:0000122//negative regulation of transcription from RNA polymerase II promoter;GO:0031100//organ regeneration;GO:0008203//cholesterol metabolic process;GO:0030521//androgen receptor signaling pathway;GO:0043433//negative regulation of sequence-specific DNA binding transcription factor a…	gi|344245840|gb|EGW01944.1|/3.8481e-140/Nuclear receptor subfamily 0 group B member 2 [Cricetulus griseus]
Metabolic pathways	Unigene25994_Mf_liverA	3.13385	Up	2.23925	Up	2.65589	Up	1335	94	842	7.91164	69.4463	3.13385	Up	5.94e-148	3.56e-145	1335	94	440	7.91164	37.3549	2.23925	Up	2.25e-55	3.72e-53	1335	94	584	7.91164	49.8619	2.65589	Up	4.66e-89	1.34e-86	K07750|1|4e-163|575|rno:691221|methylsterol monooxygenase [EC:1.14.13.72]	GO:0016021//integral to membrane	GO:0016491//oxidoreductase activity;GO:0005506//iron ion binding	GO:0006633//fatty acid biosynthetic process;GO:0055114//oxidation-reduction process	gi|354481319|ref|XP_003502849.1|/0/PREDICTED: uncharacterized protein C5orf4 homolog [Cricetulus griseus]
Steroid biosynthesis	Unigene25994_Mf_liverA	3.13385	Up	2.23925	Up	2.65589	Up	1335	94	842	7.91164	69.4463	3.13385	Up	5.94e-148	3.56e-145	1335	94	440	7.91164	37.3549	2.23925	Up	2.25e-55	3.72e-53	1335	94	584	7.91164	49.8619	2.65589	Up	4.66e-89	1.34e-86	K07750|1|4e-163|575|rno:691221|methylsterol monooxygenase [EC:1.14.13.72]	GO:0016021//integral to membrane	GO:0016491//oxidoreductase activity;GO:0005506//iron ion binding	GO:0006633//fatty acid biosynthetic process;GO:0055114//oxidation-reduction process	gi|354481319|ref|XP_003502849.1|/0/PREDICTED: uncharacterized protein C5orf4 homolog [Cricetulus griseus]
African trypanosomiasis	Unigene26380_Mf_liverA	2.18227	Up	2.45105	Up	3.45923	Up	400	19	88	5.3372	24.2237	2.18227	Up	1.04e-11	4.87e-10	400	19	103	5.3372	29.1846	2.45105	Up	1.53e-15	7.03e-14	400	19	206	5.3372	58.7008	3.45923	Up	1.06e-41	1.55e-39	K14480|1|6e-47|185|rno:315108|apolipoprotein L	GO:0005576//extracellular region	GO:0008289//lipid binding	GO:0042157//lipoprotein metabolic process;GO:0006869//lipid transport;GO:0007165//signal transduction	gi|61557187|ref|NP_001013193.1|/5.40928e-46/apolipoprotein L, 3 [Rattus norvegicus]
African trypanosomiasis	Unigene26381_Mf_liverA	1.85973	Up	1.99906	Up	2.71698	Up	664	54	200	9.13788	33.165	1.85973	Up	1.9e-20	1.55e-18	664	54	214	9.13788	36.5277	1.99906	Up	3.2e-24	2.32e-22	664	54	350	9.13788	60.081	2.71698	Up	2.29e-55	4.37e-53	K14480|1|5e-21|101|rno:315108|apolipoprotein L	GO:0005576//extracellular region	GO:0008289//lipid binding	GO:0006869//lipid transport;GO:0042157//lipoprotein metabolic process	gi|149066036|gb|EDM15909.1|/3.44198e-20/rCG65936 [Rattus norvegicus]
Complement and coagulation cascades	Unigene26544_Mf_liverA	3.03152	Up	2.29669	Up	2.36719	Up	967	93	776	10.8063	88.3596	3.03152	Up	3.54e-132	1.84e-129	967	93	453	10.8063	53.0943	2.29669	Up	1.04e-58	1.87e-56	967	93	473	10.8063	55.7534	2.36719	Up	1.17e-63	2.54e-61	K03985|1|1e-06|54.7|ecb:100033904|plasminogen activator, urokinase receptor;K06552|3|9e-06|51.6|aml:100476327|polycythemia rubra vera protein 1	-	-	GO:0046849//bone remodeling	gi|18044139|gb|AAH19553.1|/9.80868e-59/RIKEN cDNA 2210407C18 gene [Mus musculus]
Gap junction	Unigene27082_Mf_liverA	1.41576	Up	1.32384	Up	1.0519	Up	1149	137	373	13.3974	35.7443	1.41576	Up	2.12e-25	2.13e-23	1149	137	340	13.3974	33.5379	1.32384	Up	1.64e-21	1.04e-19	1149	137	280	13.3974	27.7763	1.0519	Up	5.63e-13	2.75e-11	K07372|1|5e-12|72.8|rno:24392|gap junction protein, alpha 1	GO:0005916//fascia adherens;GO:0005771//multivesicular body;GO:0016324//apical plasma membrane;GO:0005764//lysosome;GO:0005829//cytosol;GO:0045121//membrane raft;GO:0005922//connexon complex;GO:0043292//contractile fiber;GO:0005882//intermediate filament;GO:0005887//integral to plasma membrane;GO:0005769//early endosome;GO:0030660//Golgi-associated vesicle membrane;GO:0005741//mitochondrial outer…	GO:0004871//signal transducer activity;GO:0017124//SH3 domain binding;GO:0005102//receptor binding;GO:0048487//beta-tubulin binding;GO:0005243//gap junction channel activity;GO:0030165//PDZ domain binding	GO:0016264//gap junction assembly;GO:0043123//positive regulation of I-kappaB kinase/NF-kappaB cascade;GO:0060174//limb bud formation;GO:0006915//apoptotic process;GO:0002070//epithelial cell maturation;GO:0001701//in utero embryonic development;GO:0046850//regulation of bone remodeling;GO:0043434//response to peptide hormone stimulus;GO:0061337//cardiac conduction;GO:0060371//regulation of atria…	gi|344251074|gb|EGW07178.1|/8.07853e-29/hypothetical protein I79_017998 [Cricetulus griseus]
Arrhythmogenic right ventricular cardiomyopathy (ARVC)	Unigene27082_Mf_liverA	1.41576	Up	1.32384	Up	1.0519	Up	1149	137	373	13.3974	35.7443	1.41576	Up	2.12e-25	2.13e-23	1149	137	340	13.3974	33.5379	1.32384	Up	1.64e-21	1.04e-19	1149	137	280	13.3974	27.7763	1.0519	Up	5.63e-13	2.75e-11	K07372|1|5e-12|72.8|rno:24392|gap junction protein, alpha 1	GO:0005916//fascia adherens;GO:0005771//multivesicular body;GO:0016324//apical plasma membrane;GO:0005764//lysosome;GO:0005829//cytosol;GO:0045121//membrane raft;GO:0005922//connexon complex;GO:0043292//contractile fiber;GO:0005882//intermediate filament;GO:0005887//integral to plasma membrane;GO:0005769//early endosome;GO:0030660//Golgi-associated vesicle membrane;GO:0005741//mitochondrial outer…	GO:0004871//signal transducer activity;GO:0017124//SH3 domain binding;GO:0005102//receptor binding;GO:0048487//beta-tubulin binding;GO:0005243//gap junction channel activity;GO:0030165//PDZ domain binding	GO:0016264//gap junction assembly;GO:0043123//positive regulation of I-kappaB kinase/NF-kappaB cascade;GO:0060174//limb bud formation;GO:0006915//apoptotic process;GO:0002070//epithelial cell maturation;GO:0001701//in utero embryonic development;GO:0046850//regulation of bone remodeling;GO:0043434//response to peptide hormone stimulus;GO:0061337//cardiac conduction;GO:0060371//regulation of atria…	gi|344251074|gb|EGW07178.1|/8.07853e-29/hypothetical protein I79_017998 [Cricetulus griseus]
Mineral absorption	Unigene27547_Mf_liverA	-3.68997	Down	-1.60643	Down	-4.26811	Down	1690	215	17	14.2946	1.10759	-3.68997	Down	5.61e-46	1.07e-43	1690	215	70	14.2946	4.69448	-1.60643	Down	3.23e-18	1.73e-16	1690	215	11	14.2946	0.741896	-4.26811	Down	6.81e-50	1.17e-47	K05849|1|0.0|1115|rno:140448|solute carrier family 8 (sodium/calcium exchanger)	GO:0005739//mitochondrion;GO:0016021//integral to membrane;GO:0005874//microtubule;GO:0043197//dendritic spine;GO:0043025//neuronal cell body;GO:0042383//sarcolemma	GO:0005432//calcium:sodium antiporter activity;GO:0005516//calmodulin binding	GO:0006814//sodium ion transport;GO:0070588//calcium ion transmembrane transport;GO:0071320//cellular response to cAMP;GO:0060402//calcium ion transport into cytosol;GO:0021537//telencephalon development;GO:0007154//cell communication	gi|354472202|ref|XP_003498329.1|/0/PREDICTED: sodium/calcium exchanger 3-like isoform 2 [Cricetulus griseus]
Protein digestion and absorption	Unigene27547_Mf_liverA	-3.68997	Down	-1.60643	Down	-4.26811	Down	1690	215	17	14.2946	1.10759	-3.68997	Down	5.61e-46	1.07e-43	1690	215	70	14.2946	4.69448	-1.60643	Down	3.23e-18	1.73e-16	1690	215	11	14.2946	0.741896	-4.26811	Down	6.81e-50	1.17e-47	K05849|1|0.0|1115|rno:140448|solute carrier family 8 (sodium/calcium exchanger)	GO:0005739//mitochondrion;GO:0016021//integral to membrane;GO:0005874//microtubule;GO:0043197//dendritic spine;GO:0043025//neuronal cell body;GO:0042383//sarcolemma	GO:0005432//calcium:sodium antiporter activity;GO:0005516//calmodulin binding	GO:0006814//sodium ion transport;GO:0070588//calcium ion transmembrane transport;GO:0071320//cellular response to cAMP;GO:0060402//calcium ion transport into cytosol;GO:0021537//telencephalon development;GO:0007154//cell communication	gi|354472202|ref|XP_003498329.1|/0/PREDICTED: sodium/calcium exchanger 3-like isoform 2 [Cricetulus griseus]
Calcium signaling pathway	Unigene27547_Mf_liverA	-3.68997	Down	-1.60643	Down	-4.26811	Down	1690	215	17	14.2946	1.10759	-3.68997	Down	5.61e-46	1.07e-43	1690	215	70	14.2946	4.69448	-1.60643	Down	3.23e-18	1.73e-16	1690	215	11	14.2946	0.741896	-4.26811	Down	6.81e-50	1.17e-47	K05849|1|0.0|1115|rno:140448|solute carrier family 8 (sodium/calcium exchanger)	GO:0005739//mitochondrion;GO:0016021//integral to membrane;GO:0005874//microtubule;GO:0043197//dendritic spine;GO:0043025//neuronal cell body;GO:0042383//sarcolemma	GO:0005432//calcium:sodium antiporter activity;GO:0005516//calmodulin binding	GO:0006814//sodium ion transport;GO:0070588//calcium ion transmembrane transport;GO:0071320//cellular response to cAMP;GO:0060402//calcium ion transport into cytosol;GO:0021537//telencephalon development;GO:0007154//cell communication	gi|354472202|ref|XP_003498329.1|/0/PREDICTED: sodium/calcium exchanger 3-like isoform 2 [Cricetulus griseus]
Endocrine and other factor-regulated calcium reabsorption	Unigene27547_Mf_liverA	-3.68997	Down	-1.60643	Down	-4.26811	Down	1690	215	17	14.2946	1.10759	-3.68997	Down	5.61e-46	1.07e-43	1690	215	70	14.2946	4.69448	-1.60643	Down	3.23e-18	1.73e-16	1690	215	11	14.2946	0.741896	-4.26811	Down	6.81e-50	1.17e-47	K05849|1|0.0|1115|rno:140448|solute carrier family 8 (sodium/calcium exchanger)	GO:0005739//mitochondrion;GO:0016021//integral to membrane;GO:0005874//microtubule;GO:0043197//dendritic spine;GO:0043025//neuronal cell body;GO:0042383//sarcolemma	GO:0005432//calcium:sodium antiporter activity;GO:0005516//calmodulin binding	GO:0006814//sodium ion transport;GO:0070588//calcium ion transmembrane transport;GO:0071320//cellular response to cAMP;GO:0060402//calcium ion transport into cytosol;GO:0021537//telencephalon development;GO:0007154//cell communication	gi|354472202|ref|XP_003498329.1|/0/PREDICTED: sodium/calcium exchanger 3-like isoform 2 [Cricetulus griseus]
Arrhythmogenic right ventricular cardiomyopathy (ARVC)	Unigene27547_Mf_liverA	-3.68997	Down	-1.60643	Down	-4.26811	Down	1690	215	17	14.2946	1.10759	-3.68997	Down	5.61e-46	1.07e-43	1690	215	70	14.2946	4.69448	-1.60643	Down	3.23e-18	1.73e-16	1690	215	11	14.2946	0.741896	-4.26811	Down	6.81e-50	1.17e-47	K05849|1|0.0|1115|rno:140448|solute carrier family 8 (sodium/calcium exchanger)	GO:0005739//mitochondrion;GO:0016021//integral to membrane;GO:0005874//microtubule;GO:0043197//dendritic spine;GO:0043025//neuronal cell body;GO:0042383//sarcolemma	GO:0005432//calcium:sodium antiporter activity;GO:0005516//calmodulin binding	GO:0006814//sodium ion transport;GO:0070588//calcium ion transmembrane transport;GO:0071320//cellular response to cAMP;GO:0060402//calcium ion transport into cytosol;GO:0021537//telencephalon development;GO:0007154//cell communication	gi|354472202|ref|XP_003498329.1|/0/PREDICTED: sodium/calcium exchanger 3-like isoform 2 [Cricetulus griseus]
Cardiac muscle contraction	Unigene27547_Mf_liverA	-3.68997	Down	-1.60643	Down	-4.26811	Down	1690	215	17	14.2946	1.10759	-3.68997	Down	5.61e-46	1.07e-43	1690	215	70	14.2946	4.69448	-1.60643	Down	3.23e-18	1.73e-16	1690	215	11	14.2946	0.741896	-4.26811	Down	6.81e-50	1.17e-47	K05849|1|0.0|1115|rno:140448|solute carrier family 8 (sodium/calcium exchanger)	GO:0005739//mitochondrion;GO:0016021//integral to membrane;GO:0005874//microtubule;GO:0043197//dendritic spine;GO:0043025//neuronal cell body;GO:0042383//sarcolemma	GO:0005432//calcium:sodium antiporter activity;GO:0005516//calmodulin binding	GO:0006814//sodium ion transport;GO:0070588//calcium ion transmembrane transport;GO:0071320//cellular response to cAMP;GO:0060402//calcium ion transport into cytosol;GO:0021537//telencephalon development;GO:0007154//cell communication	gi|354472202|ref|XP_003498329.1|/0/PREDICTED: sodium/calcium exchanger 3-like isoform 2 [Cricetulus griseus]
Dilated cardiomyopathy	Unigene27547_Mf_liverA	-3.68997	Down	-1.60643	Down	-4.26811	Down	1690	215	17	14.2946	1.10759	-3.68997	Down	5.61e-46	1.07e-43	1690	215	70	14.2946	4.69448	-1.60643	Down	3.23e-18	1.73e-16	1690	215	11	14.2946	0.741896	-4.26811	Down	6.81e-50	1.17e-47	K05849|1|0.0|1115|rno:140448|solute carrier family 8 (sodium/calcium exchanger)	GO:0005739//mitochondrion;GO:0016021//integral to membrane;GO:0005874//microtubule;GO:0043197//dendritic spine;GO:0043025//neuronal cell body;GO:0042383//sarcolemma	GO:0005432//calcium:sodium antiporter activity;GO:0005516//calmodulin binding	GO:0006814//sodium ion transport;GO:0070588//calcium ion transmembrane transport;GO:0071320//cellular response to cAMP;GO:0060402//calcium ion transport into cytosol;GO:0021537//telencephalon development;GO:0007154//cell communication	gi|354472202|ref|XP_003498329.1|/0/PREDICTED: sodium/calcium exchanger 3-like isoform 2 [Cricetulus griseus]
Hypertrophic cardiomyopathy (HCM)	Unigene27547_Mf_liverA	-3.68997	Down	-1.60643	Down	-4.26811	Down	1690	215	17	14.2946	1.10759	-3.68997	Down	5.61e-46	1.07e-43	1690	215	70	14.2946	4.69448	-1.60643	Down	3.23e-18	1.73e-16	1690	215	11	14.2946	0.741896	-4.26811	Down	6.81e-50	1.17e-47	K05849|1|0.0|1115|rno:140448|solute carrier family 8 (sodium/calcium exchanger)	GO:0005739//mitochondrion;GO:0016021//integral to membrane;GO:0005874//microtubule;GO:0043197//dendritic spine;GO:0043025//neuronal cell body;GO:0042383//sarcolemma	GO:0005432//calcium:sodium antiporter activity;GO:0005516//calmodulin binding	GO:0006814//sodium ion transport;GO:0070588//calcium ion transmembrane transport;GO:0071320//cellular response to cAMP;GO:0060402//calcium ion transport into cytosol;GO:0021537//telencephalon development;GO:0007154//cell communication	gi|354472202|ref|XP_003498329.1|/0/PREDICTED: sodium/calcium exchanger 3-like isoform 2 [Cricetulus griseus]
Complement and coagulation cascades	Unigene28662_Mf_liverA	-1.524	Down	-1.77179	Down	-3.93354	Down	2293	93	33	4.55721	1.58463	-1.524	Down	3.01e-08	9.66e-07	2293	93	27	4.55721	1.33455	-1.77179	Down	9.55e-10	2.76e-08	2293	93	6	4.55721	0.298253	-3.93354	Down	3.76e-21	2.94e-19	K03899|1|0.0|1066|mmu:14069|coagulation factor VIII	GO:0005615//extracellular space;GO:0031093//platelet alpha granule lumen;GO:0005886//plasma membrane	GO:0005507//copper ion binding;GO:0016491//oxidoreductase activity;GO:0005515//protein binding;GO:0004252//serine-type endopeptidase activity	GO:0030168//platelet activation;GO:0007597//blood coagulation, intrinsic pathway;GO:0055114//oxidation-reduction process;GO:0007155//cell adhesion;GO:0002576//platelet degranulation;GO:0006953//acute-phase response	gi|354490293|ref|XP_003507293.1|/0/PREDICTED: coagulation factor VIII [Cricetulus griseus]
B cell receptor signaling pathway	Unigene28687_Mf_liverA	1.43209	Up	1.10363	Up	1.04141	Up	1459	69	190	5.3139	14.3389	1.43209	Up	6.97e-14	3.89e-12	1459	69	147	5.3139	11.4193	1.10363	Up	6.1e-08	1.41e-06	1459	69	140	5.3139	10.9373	1.04141	Up	4.44e-07	1.17e-05	K12230|1|0.0|914|mmu:83490|phosphoinositide 3-kinase adapter protein 1	GO:0005829//cytosol;GO:0005634//nucleus;GO:0005886//plasma membrane	GO:0042802//identical protein binding	-	gi|354471186|ref|XP_003497824.1|/0/PREDICTED: phosphoinositide 3-kinase adapter protein 1 [Cricetulus griseus]
Metabolic pathways	Unigene2939_Mf_liverA	2.2078	Up	2.87755	Up	2.38322	Up	429	7	33	1.83341	8.46984	2.2078	Up	3.34e-05	0.000635781	429	7	51	1.83341	13.4738	2.87755	Up	1.12e-09	3.21e-08	429	7	36	1.83341	9.56494	2.38322	Up	4.26e-06	9.65e-05	K00757|1|4e-39|159|mmu:22271|uridine phosphorylase [EC:2.4.2.3]	GO:0005829//cytosol	GO:0004850//uridine phosphorylase activity	GO:0042149//cellular response to glucose starvation;GO:0046135//pyrimidine nucleoside catabolic process;GO:0046108//uridine metabolic process;GO:0006206//pyrimidine nucleobase metabolic process;GO:0009166//nucleotide catabolic process;GO:0044206//UMP salvage;GO:0043097//pyrimidine nucleoside salvage	gi|354499557|ref|XP_003511875.1|/7.57014e-40/PREDICTED: uridine phosphorylase 1-like [Cricetulus griseus]
Drug metabolism - other enzymes	Unigene2939_Mf_liverA	2.2078	Up	2.87755	Up	2.38322	Up	429	7	33	1.83341	8.46984	2.2078	Up	3.34e-05	0.000635781	429	7	51	1.83341	13.4738	2.87755	Up	1.12e-09	3.21e-08	429	7	36	1.83341	9.56494	2.38322	Up	4.26e-06	9.65e-05	K00757|1|4e-39|159|mmu:22271|uridine phosphorylase [EC:2.4.2.3]	GO:0005829//cytosol	GO:0004850//uridine phosphorylase activity	GO:0042149//cellular response to glucose starvation;GO:0046135//pyrimidine nucleoside catabolic process;GO:0046108//uridine metabolic process;GO:0006206//pyrimidine nucleobase metabolic process;GO:0009166//nucleotide catabolic process;GO:0044206//UMP salvage;GO:0043097//pyrimidine nucleoside salvage	gi|354499557|ref|XP_003511875.1|/7.57014e-40/PREDICTED: uridine phosphorylase 1-like [Cricetulus griseus]
Pyrimidine metabolism	Unigene2939_Mf_liverA	2.2078	Up	2.87755	Up	2.38322	Up	429	7	33	1.83341	8.46984	2.2078	Up	3.34e-05	0.000635781	429	7	51	1.83341	13.4738	2.87755	Up	1.12e-09	3.21e-08	429	7	36	1.83341	9.56494	2.38322	Up	4.26e-06	9.65e-05	K00757|1|4e-39|159|mmu:22271|uridine phosphorylase [EC:2.4.2.3]	GO:0005829//cytosol	GO:0004850//uridine phosphorylase activity	GO:0042149//cellular response to glucose starvation;GO:0046135//pyrimidine nucleoside catabolic process;GO:0046108//uridine metabolic process;GO:0006206//pyrimidine nucleobase metabolic process;GO:0009166//nucleotide catabolic process;GO:0044206//UMP salvage;GO:0043097//pyrimidine nucleoside salvage	gi|354499557|ref|XP_003511875.1|/7.57014e-40/PREDICTED: uridine phosphorylase 1-like [Cricetulus griseus]
Vascular smooth muscle contraction	Unigene29426_Mf_liverA	1.17935	Up	1.20713	Up	1.14351	Up	819	90	208	12.3475	27.9639	1.17935	Up	1.55e-11	7.12e-10	819	90	206	12.3475	28.5075	1.20713	Up	5.45e-12	1.96e-10	819	90	196	12.3475	27.2778	1.14351	Up	1.12e-10	4.51e-09	K08447|1|1e-70|266|rno:58965|receptor activity modifying protein 1	GO:0005615//extracellular space;GO:0044424//intracellular part;GO:0009986//cell surface;GO:0043235//receptor complex;GO:0005887//integral to plasma membrane	GO:0004948//calcitonin receptor activity;GO:0008565//protein transporter activity;GO:0015026//coreceptor activity;GO:0046982//protein heterodimerization activity;GO:0031716//calcitonin receptor binding	GO:0001525//angiogenesis;GO:0006816//calcium ion transport;GO:0030819//positive regulation of cAMP biosynthetic process;GO:0006886//intracellular protein transport;GO:0031623//receptor internalization;GO:0072659//protein localization to plasma membrane;GO:0008277//regulation of G-protein coupled receptor protein signaling pathway;GO:0060050//positive regulation of protein glycosylation	gi|8394145|ref|NP_058590.1|/6.47213e-71/receptor activity-modifying protein 1 isoform 1 precursor [Mus musculus]
Metabolic pathways	Unigene29876_Mf_liverA	1.87024	Up	1.9414	Up	2.3755	Up	1489	52	194	3.924	14.3458	1.87024	Up	5.09e-20	4.1e-18	1489	52	198	3.924	15.0712	1.9414	Up	1e-21	6.4e-20	1489	52	266	3.924	20.3622	2.3755	Up	1.18e-36	1.58e-34	K13809|1|2e-129|462|mmu:22169|UMP-CMP kinase 2, mitochondrial [EC:2.7.4.14]	GO:0005739//mitochondrion;GO:0005730//nucleolus	GO:0004127//cytidylate kinase activity;GO:0005524//ATP binding;GO:0033862//UMP kinase activity	GO:0006221//pyrimidine nucleotide biosynthetic process;GO:0071222//cellular response to lipopolysaccharide	gi|148705023|gb|EDL36970.1|/1.68335e-128/thymidylate kinase family LPS-inducible member, isoform CRA_a [Mus musculus]
Pyrimidine metabolism	Unigene29876_Mf_liverA	1.87024	Up	1.9414	Up	2.3755	Up	1489	52	194	3.924	14.3458	1.87024	Up	5.09e-20	4.1e-18	1489	52	198	3.924	15.0712	1.9414	Up	1e-21	6.4e-20	1489	52	266	3.924	20.3622	2.3755	Up	1.18e-36	1.58e-34	K13809|1|2e-129|462|mmu:22169|UMP-CMP kinase 2, mitochondrial [EC:2.7.4.14]	GO:0005739//mitochondrion;GO:0005730//nucleolus	GO:0004127//cytidylate kinase activity;GO:0005524//ATP binding;GO:0033862//UMP kinase activity	GO:0006221//pyrimidine nucleotide biosynthetic process;GO:0071222//cellular response to lipopolysaccharide	gi|148705023|gb|EDL36970.1|/1.68335e-128/thymidylate kinase family LPS-inducible member, isoform CRA_a [Mus musculus]
RIG-I-like receptor signaling pathway	Unigene29889_Mf_liverA	1.21538	Up	1.13277	Up	1.50832	Up	1144	46	109	4.51806	10.4911	1.21538	Up	6.06e-07	1.6e-05	1144	46	100	4.51806	9.90719	1.13277	Up	5.22e-06	9.1e-05	1144	46	129	4.51806	12.8529	1.50832	Up	9.62e-11	3.9e-09	K12649|1|0.0|636|rno:303538|ATP-dependent RNA helicase DHX58 [EC:3.6.3.14]	GO:0005737//cytoplasm	GO:0008270//zinc ion binding;GO:0003727//single-stranded RNA binding;GO:0003677//DNA binding;GO:0003725//double-stranded RNA binding;GO:0005524//ATP binding;GO:0005515//protein binding;GO:0004386//helicase activity	GO:0039534//negative regulation of MDA-5 signaling pathway;GO:1900245//positive regulation of MDA-5 signaling pathway;GO:0039536//negative regulation of RIG-I signaling pathway;GO:0045824//negative regulation of innate immune response;GO:0032480//negative regulation of type I interferon production;GO:0032481//positive regulation of type I interferon production;GO:0019048//virus-host interaction;G…	gi|354485032|ref|XP_003504688.1|/0/PREDICTED: probable ATP-dependent RNA helicase DHX58 [Cricetulus griseus]
Primary immunodeficiency	Unigene30154_Mf_liverA	2.63373	Up	1.52705	Up	1.48632	Up	845	21	133	2.79243	17.3306	2.63373	Up	7.62e-21	6.34e-19	845	21	60	2.79243	8.04769	1.52705	Up	9.46e-06	0.000157535	845	21	58	2.79243	7.82363	1.48632	Up	1.91e-05	0.000380196	K07371|1|1e-150|532|mmu:17060|B-cell linker protein	GO:0005886//plasma membrane;GO:0005829//cytosol	GO:0005068//transmembrane receptor protein tyrosine kinase adaptor activity;GO:0005070//SH3/SH2 adaptor activity	GO:0006959//humoral immune response;GO:0006954//inflammatory response;GO:0035556//intracellular signal transduction;GO:0007169//transmembrane receptor protein tyrosine kinase signaling pathway;GO:0030183//B cell differentiation	gi|344243156|gb|EGV99259.1|/1.60056e-152/B-cell linker protein [Cricetulus griseus]
Osteoclast differentiation	Unigene30154_Mf_liverA	2.63373	Up	1.52705	Up	1.48632	Up	845	21	133	2.79243	17.3306	2.63373	Up	7.62e-21	6.34e-19	845	21	60	2.79243	8.04769	1.52705	Up	9.46e-06	0.000157535	845	21	58	2.79243	7.82363	1.48632	Up	1.91e-05	0.000380196	K07371|1|1e-150|532|mmu:17060|B-cell linker protein	GO:0005886//plasma membrane;GO:0005829//cytosol	GO:0005068//transmembrane receptor protein tyrosine kinase adaptor activity;GO:0005070//SH3/SH2 adaptor activity	GO:0006959//humoral immune response;GO:0006954//inflammatory response;GO:0035556//intracellular signal transduction;GO:0007169//transmembrane receptor protein tyrosine kinase signaling pathway;GO:0030183//B cell differentiation	gi|344243156|gb|EGV99259.1|/1.60056e-152/B-cell linker protein [Cricetulus griseus]
B cell receptor signaling pathway	Unigene30154_Mf_liverA	2.63373	Up	1.52705	Up	1.48632	Up	845	21	133	2.79243	17.3306	2.63373	Up	7.62e-21	6.34e-19	845	21	60	2.79243	8.04769	1.52705	Up	9.46e-06	0.000157535	845	21	58	2.79243	7.82363	1.48632	Up	1.91e-05	0.000380196	K07371|1|1e-150|532|mmu:17060|B-cell linker protein	GO:0005886//plasma membrane;GO:0005829//cytosol	GO:0005068//transmembrane receptor protein tyrosine kinase adaptor activity;GO:0005070//SH3/SH2 adaptor activity	GO:0006959//humoral immune response;GO:0006954//inflammatory response;GO:0035556//intracellular signal transduction;GO:0007169//transmembrane receptor protein tyrosine kinase signaling pathway;GO:0030183//B cell differentiation	gi|344243156|gb|EGV99259.1|/1.60056e-152/B-cell linker protein [Cricetulus griseus]
NF-kappa B signaling pathway	Unigene30154_Mf_liverA	2.63373	Up	1.52705	Up	1.48632	Up	845	21	133	2.79243	17.3306	2.63373	Up	7.62e-21	6.34e-19	845	21	60	2.79243	8.04769	1.52705	Up	9.46e-06	0.000157535	845	21	58	2.79243	7.82363	1.48632	Up	1.91e-05	0.000380196	K07371|1|1e-150|532|mmu:17060|B-cell linker protein	GO:0005886//plasma membrane;GO:0005829//cytosol	GO:0005068//transmembrane receptor protein tyrosine kinase adaptor activity;GO:0005070//SH3/SH2 adaptor activity	GO:0006959//humoral immune response;GO:0006954//inflammatory response;GO:0035556//intracellular signal transduction;GO:0007169//transmembrane receptor protein tyrosine kinase signaling pathway;GO:0030183//B cell differentiation	gi|344243156|gb|EGV99259.1|/1.60056e-152/B-cell linker protein [Cricetulus griseus]
Sulfur metabolism	Unigene30288_Mf_liverA	1.48367	Up	2.34876	Up	4.28513	Up	2142	260	742	13.6387	38.142	1.48367	Up	2.44e-52	5.09e-50	2142	260	1313	13.6387	69.4739	2.34876	Up	2.39e-171	1.2e-168	2142	260	4997	13.6387	265.905	4.28513	Up	0	0	K11364|1|2e-153|543|ecb:100064194|SAGA-associated factor 29;K01014|4|6e-153|541|rno:83783|aryl sulfotransferase [EC:2.8.2.1]	GO:0005829//cytosol;GO:0070461//SAGA-type complex;GO:0005671//Ada2/Gcn5/Ada3 transcription activator complex	GO:0050294//steroid sulfotransferase activity;GO:0004062//aryl sulfotransferase activity;GO:0042803//protein homodimerization activity;GO:0047894//flavonol 3-sulfotransferase activity;GO:0035064//methylated histone residue binding;GO:0050656//3'-phosphoadenosine 5'-phosphosulfate binding	GO:0018960//4-nitrophenol metabolic process;GO:0071169//establishment of protein localization to chromatin;GO:0008210//estrogen metabolic process;GO:0006355//regulation of transcription, DNA-dependent;GO:0006584//catecholamine metabolic process;GO:0017144//drug metabolic process;GO:0051384//response to glucocorticoid stimulus;GO:0051923//sulfation;GO:0006805//xenobiotic metabolic process;GO:00439…	gi|344256749|gb|EGW12853.1|/3.01777e-156/Sulfotransferase 1A1 [Cricetulus griseus]
Allograft rejection	Unigene30878_Mf_liverA	2.39703	Up	2.52818	Up	1.30605	Up	739	32	172	4.86548	25.6273	2.39703	Up	5.52e-24	5.31e-22	739	32	183	4.86548	28.0662	2.52818	Up	2.02e-27	1.66e-25	739	32	78	4.86548	12.0306	1.30605	Up	6.67e-06	0.000146601	K06752|1|8e-106|383|rno:294274|major histocompatibility complex, class II	GO:0042613//MHC class II protein complex;GO:0016021//integral to membrane;GO:0005765//lysosomal membrane;GO:0031902//late endosome membrane;GO:0005771//multivesicular body	GO:0005515//protein binding	GO:0006461//protein complex assembly;GO:0016064//immunoglobulin mediated immune response;GO:0050778//positive regulation of immune response;GO:0045059//positive thymic T cell selection;GO:0015031//protein transport;GO:0019886//antigen processing and presentation of exogenous peptide antigen via MHC class II;GO:0048839//inner ear development;GO:0051085//chaperone mediated protein folding requiring…	gi|344253001|gb|EGW09105.1|/6.05983e-115/Class II histocompatibility antigen, M alpha chain [Cricetulus griseus]
Antigen processing and presentation	Unigene30878_Mf_liverA	2.39703	Up	2.52818	Up	1.30605	Up	739	32	172	4.86548	25.6273	2.39703	Up	5.52e-24	5.31e-22	739	32	183	4.86548	28.0662	2.52818	Up	2.02e-27	1.66e-25	739	32	78	4.86548	12.0306	1.30605	Up	6.67e-06	0.000146601	K06752|1|8e-106|383|rno:294274|major histocompatibility complex, class II	GO:0042613//MHC class II protein complex;GO:0016021//integral to membrane;GO:0005765//lysosomal membrane;GO:0031902//late endosome membrane;GO:0005771//multivesicular body	GO:0005515//protein binding	GO:0006461//protein complex assembly;GO:0016064//immunoglobulin mediated immune response;GO:0050778//positive regulation of immune response;GO:0045059//positive thymic T cell selection;GO:0015031//protein transport;GO:0019886//antigen processing and presentation of exogenous peptide antigen via MHC class II;GO:0048839//inner ear development;GO:0051085//chaperone mediated protein folding requiring…	gi|344253001|gb|EGW09105.1|/6.05983e-115/Class II histocompatibility antigen, M alpha chain [Cricetulus griseus]
Autoimmune thyroid disease	Unigene30878_Mf_liverA	2.39703	Up	2.52818	Up	1.30605	Up	739	32	172	4.86548	25.6273	2.39703	Up	5.52e-24	5.31e-22	739	32	183	4.86548	28.0662	2.52818	Up	2.02e-27	1.66e-25	739	32	78	4.86548	12.0306	1.30605	Up	6.67e-06	0.000146601	K06752|1|8e-106|383|rno:294274|major histocompatibility complex, class II	GO:0042613//MHC class II protein complex;GO:0016021//integral to membrane;GO:0005765//lysosomal membrane;GO:0031902//late endosome membrane;GO:0005771//multivesicular body	GO:0005515//protein binding	GO:0006461//protein complex assembly;GO:0016064//immunoglobulin mediated immune response;GO:0050778//positive regulation of immune response;GO:0045059//positive thymic T cell selection;GO:0015031//protein transport;GO:0019886//antigen processing and presentation of exogenous peptide antigen via MHC class II;GO:0048839//inner ear development;GO:0051085//chaperone mediated protein folding requiring…	gi|344253001|gb|EGW09105.1|/6.05983e-115/Class II histocompatibility antigen, M alpha chain [Cricetulus griseus]
Type I diabetes mellitus	Unigene30878_Mf_liverA	2.39703	Up	2.52818	Up	1.30605	Up	739	32	172	4.86548	25.6273	2.39703	Up	5.52e-24	5.31e-22	739	32	183	4.86548	28.0662	2.52818	Up	2.02e-27	1.66e-25	739	32	78	4.86548	12.0306	1.30605	Up	6.67e-06	0.000146601	K06752|1|8e-106|383|rno:294274|major histocompatibility complex, class II	GO:0042613//MHC class II protein complex;GO:0016021//integral to membrane;GO:0005765//lysosomal membrane;GO:0031902//late endosome membrane;GO:0005771//multivesicular body	GO:0005515//protein binding	GO:0006461//protein complex assembly;GO:0016064//immunoglobulin mediated immune response;GO:0050778//positive regulation of immune response;GO:0045059//positive thymic T cell selection;GO:0015031//protein transport;GO:0019886//antigen processing and presentation of exogenous peptide antigen via MHC class II;GO:0048839//inner ear development;GO:0051085//chaperone mediated protein folding requiring…	gi|344253001|gb|EGW09105.1|/6.05983e-115/Class II histocompatibility antigen, M alpha chain [Cricetulus griseus]
Phagosome	Unigene30878_Mf_liverA	2.39703	Up	2.52818	Up	1.30605	Up	739	32	172	4.86548	25.6273	2.39703	Up	5.52e-24	5.31e-22	739	32	183	4.86548	28.0662	2.52818	Up	2.02e-27	1.66e-25	739	32	78	4.86548	12.0306	1.30605	Up	6.67e-06	0.000146601	K06752|1|8e-106|383|rno:294274|major histocompatibility complex, class II	GO:0042613//MHC class II protein complex;GO:0016021//integral to membrane;GO:0005765//lysosomal membrane;GO:0031902//late endosome membrane;GO:0005771//multivesicular body	GO:0005515//protein binding	GO:0006461//protein complex assembly;GO:0016064//immunoglobulin mediated immune response;GO:0050778//positive regulation of immune response;GO:0045059//positive thymic T cell selection;GO:0015031//protein transport;GO:0019886//antigen processing and presentation of exogenous peptide antigen via MHC class II;GO:0048839//inner ear development;GO:0051085//chaperone mediated protein folding requiring…	gi|344253001|gb|EGW09105.1|/6.05983e-115/Class II histocompatibility antigen, M alpha chain [Cricetulus griseus]
Graft-versus-host disease	Unigene30878_Mf_liverA	2.39703	Up	2.52818	Up	1.30605	Up	739	32	172	4.86548	25.6273	2.39703	Up	5.52e-24	5.31e-22	739	32	183	4.86548	28.0662	2.52818	Up	2.02e-27	1.66e-25	739	32	78	4.86548	12.0306	1.30605	Up	6.67e-06	0.000146601	K06752|1|8e-106|383|rno:294274|major histocompatibility complex, class II	GO:0042613//MHC class II protein complex;GO:0016021//integral to membrane;GO:0005765//lysosomal membrane;GO:0031902//late endosome membrane;GO:0005771//multivesicular body	GO:0005515//protein binding	GO:0006461//protein complex assembly;GO:0016064//immunoglobulin mediated immune response;GO:0050778//positive regulation of immune response;GO:0045059//positive thymic T cell selection;GO:0015031//protein transport;GO:0019886//antigen processing and presentation of exogenous peptide antigen via MHC class II;GO:0048839//inner ear development;GO:0051085//chaperone mediated protein folding requiring…	gi|344253001|gb|EGW09105.1|/6.05983e-115/Class II histocompatibility antigen, M alpha chain [Cricetulus griseus]
Toxoplasmosis	Unigene30878_Mf_liverA	2.39703	Up	2.52818	Up	1.30605	Up	739	32	172	4.86548	25.6273	2.39703	Up	5.52e-24	5.31e-22	739	32	183	4.86548	28.0662	2.52818	Up	2.02e-27	1.66e-25	739	32	78	4.86548	12.0306	1.30605	Up	6.67e-06	0.000146601	K06752|1|8e-106|383|rno:294274|major histocompatibility complex, class II	GO:0042613//MHC class II protein complex;GO:0016021//integral to membrane;GO:0005765//lysosomal membrane;GO:0031902//late endosome membrane;GO:0005771//multivesicular body	GO:0005515//protein binding	GO:0006461//protein complex assembly;GO:0016064//immunoglobulin mediated immune response;GO:0050778//positive regulation of immune response;GO:0045059//positive thymic T cell selection;GO:0015031//protein transport;GO:0019886//antigen processing and presentation of exogenous peptide antigen via MHC class II;GO:0048839//inner ear development;GO:0051085//chaperone mediated protein folding requiring…	gi|344253001|gb|EGW09105.1|/6.05983e-115/Class II histocompatibility antigen, M alpha chain [Cricetulus griseus]
Cell adhesion molecules (CAMs)	Unigene30878_Mf_liverA	2.39703	Up	2.52818	Up	1.30605	Up	739	32	172	4.86548	25.6273	2.39703	Up	5.52e-24	5.31e-22	739	32	183	4.86548	28.0662	2.52818	Up	2.02e-27	1.66e-25	739	32	78	4.86548	12.0306	1.30605	Up	6.67e-06	0.000146601	K06752|1|8e-106|383|rno:294274|major histocompatibility complex, class II	GO:0042613//MHC class II protein complex;GO:0016021//integral to membrane;GO:0005765//lysosomal membrane;GO:0031902//late endosome membrane;GO:0005771//multivesicular body	GO:0005515//protein binding	GO:0006461//protein complex assembly;GO:0016064//immunoglobulin mediated immune response;GO:0050778//positive regulation of immune response;GO:0045059//positive thymic T cell selection;GO:0015031//protein transport;GO:0019886//antigen processing and presentation of exogenous peptide antigen via MHC class II;GO:0048839//inner ear development;GO:0051085//chaperone mediated protein folding requiring…	gi|344253001|gb|EGW09105.1|/6.05983e-115/Class II histocompatibility antigen, M alpha chain [Cricetulus griseus]
Herpes simplex infection	Unigene30878_Mf_liverA	2.39703	Up	2.52818	Up	1.30605	Up	739	32	172	4.86548	25.6273	2.39703	Up	5.52e-24	5.31e-22	739	32	183	4.86548	28.0662	2.52818	Up	2.02e-27	1.66e-25	739	32	78	4.86548	12.0306	1.30605	Up	6.67e-06	0.000146601	K06752|1|8e-106|383|rno:294274|major histocompatibility complex, class II	GO:0042613//MHC class II protein complex;GO:0016021//integral to membrane;GO:0005765//lysosomal membrane;GO:0031902//late endosome membrane;GO:0005771//multivesicular body	GO:0005515//protein binding	GO:0006461//protein complex assembly;GO:0016064//immunoglobulin mediated immune response;GO:0050778//positive regulation of immune response;GO:0045059//positive thymic T cell selection;GO:0015031//protein transport;GO:0019886//antigen processing and presentation of exogenous peptide antigen via MHC class II;GO:0048839//inner ear development;GO:0051085//chaperone mediated protein folding requiring…	gi|344253001|gb|EGW09105.1|/6.05983e-115/Class II histocompatibility antigen, M alpha chain [Cricetulus griseus]
Staphylococcus aureus infection	Unigene30878_Mf_liverA	2.39703	Up	2.52818	Up	1.30605	Up	739	32	172	4.86548	25.6273	2.39703	Up	5.52e-24	5.31e-22	739	32	183	4.86548	28.0662	2.52818	Up	2.02e-27	1.66e-25	739	32	78	4.86548	12.0306	1.30605	Up	6.67e-06	0.000146601	K06752|1|8e-106|383|rno:294274|major histocompatibility complex, class II	GO:0042613//MHC class II protein complex;GO:0016021//integral to membrane;GO:0005765//lysosomal membrane;GO:0031902//late endosome membrane;GO:0005771//multivesicular body	GO:0005515//protein binding	GO:0006461//protein complex assembly;GO:0016064//immunoglobulin mediated immune response;GO:0050778//positive regulation of immune response;GO:0045059//positive thymic T cell selection;GO:0015031//protein transport;GO:0019886//antigen processing and presentation of exogenous peptide antigen via MHC class II;GO:0048839//inner ear development;GO:0051085//chaperone mediated protein folding requiring…	gi|344253001|gb|EGW09105.1|/6.05983e-115/Class II histocompatibility antigen, M alpha chain [Cricetulus griseus]
Asthma	Unigene30878_Mf_liverA	2.39703	Up	2.52818	Up	1.30605	Up	739	32	172	4.86548	25.6273	2.39703	Up	5.52e-24	5.31e-22	739	32	183	4.86548	28.0662	2.52818	Up	2.02e-27	1.66e-25	739	32	78	4.86548	12.0306	1.30605	Up	6.67e-06	0.000146601	K06752|1|8e-106|383|rno:294274|major histocompatibility complex, class II	GO:0042613//MHC class II protein complex;GO:0016021//integral to membrane;GO:0005765//lysosomal membrane;GO:0031902//late endosome membrane;GO:0005771//multivesicular body	GO:0005515//protein binding	GO:0006461//protein complex assembly;GO:0016064//immunoglobulin mediated immune response;GO:0050778//positive regulation of immune response;GO:0045059//positive thymic T cell selection;GO:0015031//protein transport;GO:0019886//antigen processing and presentation of exogenous peptide antigen via MHC class II;GO:0048839//inner ear development;GO:0051085//chaperone mediated protein folding requiring…	gi|344253001|gb|EGW09105.1|/6.05983e-115/Class II histocompatibility antigen, M alpha chain [Cricetulus griseus]
Viral myocarditis	Unigene30878_Mf_liverA	2.39703	Up	2.52818	Up	1.30605	Up	739	32	172	4.86548	25.6273	2.39703	Up	5.52e-24	5.31e-22	739	32	183	4.86548	28.0662	2.52818	Up	2.02e-27	1.66e-25	739	32	78	4.86548	12.0306	1.30605	Up	6.67e-06	0.000146601	K06752|1|8e-106|383|rno:294274|major histocompatibility complex, class II	GO:0042613//MHC class II protein complex;GO:0016021//integral to membrane;GO:0005765//lysosomal membrane;GO:0031902//late endosome membrane;GO:0005771//multivesicular body	GO:0005515//protein binding	GO:0006461//protein complex assembly;GO:0016064//immunoglobulin mediated immune response;GO:0050778//positive regulation of immune response;GO:0045059//positive thymic T cell selection;GO:0015031//protein transport;GO:0019886//antigen processing and presentation of exogenous peptide antigen via MHC class II;GO:0048839//inner ear development;GO:0051085//chaperone mediated protein folding requiring…	gi|344253001|gb|EGW09105.1|/6.05983e-115/Class II histocompatibility antigen, M alpha chain [Cricetulus griseus]
Hematopoietic cell lineage	Unigene30878_Mf_liverA	2.39703	Up	2.52818	Up	1.30605	Up	739	32	172	4.86548	25.6273	2.39703	Up	5.52e-24	5.31e-22	739	32	183	4.86548	28.0662	2.52818	Up	2.02e-27	1.66e-25	739	32	78	4.86548	12.0306	1.30605	Up	6.67e-06	0.000146601	K06752|1|8e-106|383|rno:294274|major histocompatibility complex, class II	GO:0042613//MHC class II protein complex;GO:0016021//integral to membrane;GO:0005765//lysosomal membrane;GO:0031902//late endosome membrane;GO:0005771//multivesicular body	GO:0005515//protein binding	GO:0006461//protein complex assembly;GO:0016064//immunoglobulin mediated immune response;GO:0050778//positive regulation of immune response;GO:0045059//positive thymic T cell selection;GO:0015031//protein transport;GO:0019886//antigen processing and presentation of exogenous peptide antigen via MHC class II;GO:0048839//inner ear development;GO:0051085//chaperone mediated protein folding requiring…	gi|344253001|gb|EGW09105.1|/6.05983e-115/Class II histocompatibility antigen, M alpha chain [Cricetulus griseus]
Leishmaniasis	Unigene30878_Mf_liverA	2.39703	Up	2.52818	Up	1.30605	Up	739	32	172	4.86548	25.6273	2.39703	Up	5.52e-24	5.31e-22	739	32	183	4.86548	28.0662	2.52818	Up	2.02e-27	1.66e-25	739	32	78	4.86548	12.0306	1.30605	Up	6.67e-06	0.000146601	K06752|1|8e-106|383|rno:294274|major histocompatibility complex, class II	GO:0042613//MHC class II protein complex;GO:0016021//integral to membrane;GO:0005765//lysosomal membrane;GO:0031902//late endosome membrane;GO:0005771//multivesicular body	GO:0005515//protein binding	GO:0006461//protein complex assembly;GO:0016064//immunoglobulin mediated immune response;GO:0050778//positive regulation of immune response;GO:0045059//positive thymic T cell selection;GO:0015031//protein transport;GO:0019886//antigen processing and presentation of exogenous peptide antigen via MHC class II;GO:0048839//inner ear development;GO:0051085//chaperone mediated protein folding requiring…	gi|344253001|gb|EGW09105.1|/6.05983e-115/Class II histocompatibility antigen, M alpha chain [Cricetulus griseus]
Intestinal immune network for IgA production	Unigene30878_Mf_liverA	2.39703	Up	2.52818	Up	1.30605	Up	739	32	172	4.86548	25.6273	2.39703	Up	5.52e-24	5.31e-22	739	32	183	4.86548	28.0662	2.52818	Up	2.02e-27	1.66e-25	739	32	78	4.86548	12.0306	1.30605	Up	6.67e-06	0.000146601	K06752|1|8e-106|383|rno:294274|major histocompatibility complex, class II	GO:0042613//MHC class II protein complex;GO:0016021//integral to membrane;GO:0005765//lysosomal membrane;GO:0031902//late endosome membrane;GO:0005771//multivesicular body	GO:0005515//protein binding	GO:0006461//protein complex assembly;GO:0016064//immunoglobulin mediated immune response;GO:0050778//positive regulation of immune response;GO:0045059//positive thymic T cell selection;GO:0015031//protein transport;GO:0019886//antigen processing and presentation of exogenous peptide antigen via MHC class II;GO:0048839//inner ear development;GO:0051085//chaperone mediated protein folding requiring…	gi|344253001|gb|EGW09105.1|/6.05983e-115/Class II histocompatibility antigen, M alpha chain [Cricetulus griseus]
Systemic lupus erythematosus	Unigene30878_Mf_liverA	2.39703	Up	2.52818	Up	1.30605	Up	739	32	172	4.86548	25.6273	2.39703	Up	5.52e-24	5.31e-22	739	32	183	4.86548	28.0662	2.52818	Up	2.02e-27	1.66e-25	739	32	78	4.86548	12.0306	1.30605	Up	6.67e-06	0.000146601	K06752|1|8e-106|383|rno:294274|major histocompatibility complex, class II	GO:0042613//MHC class II protein complex;GO:0016021//integral to membrane;GO:0005765//lysosomal membrane;GO:0031902//late endosome membrane;GO:0005771//multivesicular body	GO:0005515//protein binding	GO:0006461//protein complex assembly;GO:0016064//immunoglobulin mediated immune response;GO:0050778//positive regulation of immune response;GO:0045059//positive thymic T cell selection;GO:0015031//protein transport;GO:0019886//antigen processing and presentation of exogenous peptide antigen via MHC class II;GO:0048839//inner ear development;GO:0051085//chaperone mediated protein folding requiring…	gi|344253001|gb|EGW09105.1|/6.05983e-115/Class II histocompatibility antigen, M alpha chain [Cricetulus griseus]
Epstein-Barr virus infection	Unigene30878_Mf_liverA	2.39703	Up	2.52818	Up	1.30605	Up	739	32	172	4.86548	25.6273	2.39703	Up	5.52e-24	5.31e-22	739	32	183	4.86548	28.0662	2.52818	Up	2.02e-27	1.66e-25	739	32	78	4.86548	12.0306	1.30605	Up	6.67e-06	0.000146601	K06752|1|8e-106|383|rno:294274|major histocompatibility complex, class II	GO:0042613//MHC class II protein complex;GO:0016021//integral to membrane;GO:0005765//lysosomal membrane;GO:0031902//late endosome membrane;GO:0005771//multivesicular body	GO:0005515//protein binding	GO:0006461//protein complex assembly;GO:0016064//immunoglobulin mediated immune response;GO:0050778//positive regulation of immune response;GO:0045059//positive thymic T cell selection;GO:0015031//protein transport;GO:0019886//antigen processing and presentation of exogenous peptide antigen via MHC class II;GO:0048839//inner ear development;GO:0051085//chaperone mediated protein folding requiring…	gi|344253001|gb|EGW09105.1|/6.05983e-115/Class II histocompatibility antigen, M alpha chain [Cricetulus griseus]
Rheumatoid arthritis	Unigene30878_Mf_liverA	2.39703	Up	2.52818	Up	1.30605	Up	739	32	172	4.86548	25.6273	2.39703	Up	5.52e-24	5.31e-22	739	32	183	4.86548	28.0662	2.52818	Up	2.02e-27	1.66e-25	739	32	78	4.86548	12.0306	1.30605	Up	6.67e-06	0.000146601	K06752|1|8e-106|383|rno:294274|major histocompatibility complex, class II	GO:0042613//MHC class II protein complex;GO:0016021//integral to membrane;GO:0005765//lysosomal membrane;GO:0031902//late endosome membrane;GO:0005771//multivesicular body	GO:0005515//protein binding	GO:0006461//protein complex assembly;GO:0016064//immunoglobulin mediated immune response;GO:0050778//positive regulation of immune response;GO:0045059//positive thymic T cell selection;GO:0015031//protein transport;GO:0019886//antigen processing and presentation of exogenous peptide antigen via MHC class II;GO:0048839//inner ear development;GO:0051085//chaperone mediated protein folding requiring…	gi|344253001|gb|EGW09105.1|/6.05983e-115/Class II histocompatibility antigen, M alpha chain [Cricetulus griseus]
Tuberculosis	Unigene30878_Mf_liverA	2.39703	Up	2.52818	Up	1.30605	Up	739	32	172	4.86548	25.6273	2.39703	Up	5.52e-24	5.31e-22	739	32	183	4.86548	28.0662	2.52818	Up	2.02e-27	1.66e-25	739	32	78	4.86548	12.0306	1.30605	Up	6.67e-06	0.000146601	K06752|1|8e-106|383|rno:294274|major histocompatibility complex, class II	GO:0042613//MHC class II protein complex;GO:0016021//integral to membrane;GO:0005765//lysosomal membrane;GO:0031902//late endosome membrane;GO:0005771//multivesicular body	GO:0005515//protein binding	GO:0006461//protein complex assembly;GO:0016064//immunoglobulin mediated immune response;GO:0050778//positive regulation of immune response;GO:0045059//positive thymic T cell selection;GO:0015031//protein transport;GO:0019886//antigen processing and presentation of exogenous peptide antigen via MHC class II;GO:0048839//inner ear development;GO:0051085//chaperone mediated protein folding requiring…	gi|344253001|gb|EGW09105.1|/6.05983e-115/Class II histocompatibility antigen, M alpha chain [Cricetulus griseus]
HTLV-I infection	Unigene30878_Mf_liverA	2.39703	Up	2.52818	Up	1.30605	Up	739	32	172	4.86548	25.6273	2.39703	Up	5.52e-24	5.31e-22	739	32	183	4.86548	28.0662	2.52818	Up	2.02e-27	1.66e-25	739	32	78	4.86548	12.0306	1.30605	Up	6.67e-06	0.000146601	K06752|1|8e-106|383|rno:294274|major histocompatibility complex, class II	GO:0042613//MHC class II protein complex;GO:0016021//integral to membrane;GO:0005765//lysosomal membrane;GO:0031902//late endosome membrane;GO:0005771//multivesicular body	GO:0005515//protein binding	GO:0006461//protein complex assembly;GO:0016064//immunoglobulin mediated immune response;GO:0050778//positive regulation of immune response;GO:0045059//positive thymic T cell selection;GO:0015031//protein transport;GO:0019886//antigen processing and presentation of exogenous peptide antigen via MHC class II;GO:0048839//inner ear development;GO:0051085//chaperone mediated protein folding requiring…	gi|344253001|gb|EGW09105.1|/6.05983e-115/Class II histocompatibility antigen, M alpha chain [Cricetulus griseus]
Influenza A	Unigene30878_Mf_liverA	2.39703	Up	2.52818	Up	1.30605	Up	739	32	172	4.86548	25.6273	2.39703	Up	5.52e-24	5.31e-22	739	32	183	4.86548	28.0662	2.52818	Up	2.02e-27	1.66e-25	739	32	78	4.86548	12.0306	1.30605	Up	6.67e-06	0.000146601	K06752|1|8e-106|383|rno:294274|major histocompatibility complex, class II	GO:0042613//MHC class II protein complex;GO:0016021//integral to membrane;GO:0005765//lysosomal membrane;GO:0031902//late endosome membrane;GO:0005771//multivesicular body	GO:0005515//protein binding	GO:0006461//protein complex assembly;GO:0016064//immunoglobulin mediated immune response;GO:0050778//positive regulation of immune response;GO:0045059//positive thymic T cell selection;GO:0015031//protein transport;GO:0019886//antigen processing and presentation of exogenous peptide antigen via MHC class II;GO:0048839//inner ear development;GO:0051085//chaperone mediated protein folding requiring…	gi|344253001|gb|EGW09105.1|/6.05983e-115/Class II histocompatibility antigen, M alpha chain [Cricetulus griseus]
Allograft rejection	Unigene30879_Mf_liverA	2.79179	Up	3.23487	Up	2.22229	Up	585	15	106	2.88108	19.9512	2.79179	Up	6.8e-18	4.84e-16	585	15	140	2.88108	27.1237	3.23487	Up	4.26e-27	3.47e-25	585	15	69	2.88108	13.4441	2.22229	Up	7.86e-10	2.92e-08	K06752|1|2e-06|52.4|rno:294274|major histocompatibility complex, class II	-	-	-	gi|344253001|gb|EGW09105.1|/5.10354e-08/Class II histocompatibility antigen, M alpha chain [Cricetulus griseus]
Antigen processing and presentation	Unigene30879_Mf_liverA	2.79179	Up	3.23487	Up	2.22229	Up	585	15	106	2.88108	19.9512	2.79179	Up	6.8e-18	4.84e-16	585	15	140	2.88108	27.1237	3.23487	Up	4.26e-27	3.47e-25	585	15	69	2.88108	13.4441	2.22229	Up	7.86e-10	2.92e-08	K06752|1|2e-06|52.4|rno:294274|major histocompatibility complex, class II	-	-	-	gi|344253001|gb|EGW09105.1|/5.10354e-08/Class II histocompatibility antigen, M alpha chain [Cricetulus griseus]
Autoimmune thyroid disease	Unigene30879_Mf_liverA	2.79179	Up	3.23487	Up	2.22229	Up	585	15	106	2.88108	19.9512	2.79179	Up	6.8e-18	4.84e-16	585	15	140	2.88108	27.1237	3.23487	Up	4.26e-27	3.47e-25	585	15	69	2.88108	13.4441	2.22229	Up	7.86e-10	2.92e-08	K06752|1|2e-06|52.4|rno:294274|major histocompatibility complex, class II	-	-	-	gi|344253001|gb|EGW09105.1|/5.10354e-08/Class II histocompatibility antigen, M alpha chain [Cricetulus griseus]
Type I diabetes mellitus	Unigene30879_Mf_liverA	2.79179	Up	3.23487	Up	2.22229	Up	585	15	106	2.88108	19.9512	2.79179	Up	6.8e-18	4.84e-16	585	15	140	2.88108	27.1237	3.23487	Up	4.26e-27	3.47e-25	585	15	69	2.88108	13.4441	2.22229	Up	7.86e-10	2.92e-08	K06752|1|2e-06|52.4|rno:294274|major histocompatibility complex, class II	-	-	-	gi|344253001|gb|EGW09105.1|/5.10354e-08/Class II histocompatibility antigen, M alpha chain [Cricetulus griseus]
Phagosome	Unigene30879_Mf_liverA	2.79179	Up	3.23487	Up	2.22229	Up	585	15	106	2.88108	19.9512	2.79179	Up	6.8e-18	4.84e-16	585	15	140	2.88108	27.1237	3.23487	Up	4.26e-27	3.47e-25	585	15	69	2.88108	13.4441	2.22229	Up	7.86e-10	2.92e-08	K06752|1|2e-06|52.4|rno:294274|major histocompatibility complex, class II	-	-	-	gi|344253001|gb|EGW09105.1|/5.10354e-08/Class II histocompatibility antigen, M alpha chain [Cricetulus griseus]
Graft-versus-host disease	Unigene30879_Mf_liverA	2.79179	Up	3.23487	Up	2.22229	Up	585	15	106	2.88108	19.9512	2.79179	Up	6.8e-18	4.84e-16	585	15	140	2.88108	27.1237	3.23487	Up	4.26e-27	3.47e-25	585	15	69	2.88108	13.4441	2.22229	Up	7.86e-10	2.92e-08	K06752|1|2e-06|52.4|rno:294274|major histocompatibility complex, class II	-	-	-	gi|344253001|gb|EGW09105.1|/5.10354e-08/Class II histocompatibility antigen, M alpha chain [Cricetulus griseus]
Toxoplasmosis	Unigene30879_Mf_liverA	2.79179	Up	3.23487	Up	2.22229	Up	585	15	106	2.88108	19.9512	2.79179	Up	6.8e-18	4.84e-16	585	15	140	2.88108	27.1237	3.23487	Up	4.26e-27	3.47e-25	585	15	69	2.88108	13.4441	2.22229	Up	7.86e-10	2.92e-08	K06752|1|2e-06|52.4|rno:294274|major histocompatibility complex, class II	-	-	-	gi|344253001|gb|EGW09105.1|/5.10354e-08/Class II histocompatibility antigen, M alpha chain [Cricetulus griseus]
Cell adhesion molecules (CAMs)	Unigene30879_Mf_liverA	2.79179	Up	3.23487	Up	2.22229	Up	585	15	106	2.88108	19.9512	2.79179	Up	6.8e-18	4.84e-16	585	15	140	2.88108	27.1237	3.23487	Up	4.26e-27	3.47e-25	585	15	69	2.88108	13.4441	2.22229	Up	7.86e-10	2.92e-08	K06752|1|2e-06|52.4|rno:294274|major histocompatibility complex, class II	-	-	-	gi|344253001|gb|EGW09105.1|/5.10354e-08/Class II histocompatibility antigen, M alpha chain [Cricetulus griseus]
Herpes simplex infection	Unigene30879_Mf_liverA	2.79179	Up	3.23487	Up	2.22229	Up	585	15	106	2.88108	19.9512	2.79179	Up	6.8e-18	4.84e-16	585	15	140	2.88108	27.1237	3.23487	Up	4.26e-27	3.47e-25	585	15	69	2.88108	13.4441	2.22229	Up	7.86e-10	2.92e-08	K06752|1|2e-06|52.4|rno:294274|major histocompatibility complex, class II	-	-	-	gi|344253001|gb|EGW09105.1|/5.10354e-08/Class II histocompatibility antigen, M alpha chain [Cricetulus griseus]
Staphylococcus aureus infection	Unigene30879_Mf_liverA	2.79179	Up	3.23487	Up	2.22229	Up	585	15	106	2.88108	19.9512	2.79179	Up	6.8e-18	4.84e-16	585	15	140	2.88108	27.1237	3.23487	Up	4.26e-27	3.47e-25	585	15	69	2.88108	13.4441	2.22229	Up	7.86e-10	2.92e-08	K06752|1|2e-06|52.4|rno:294274|major histocompatibility complex, class II	-	-	-	gi|344253001|gb|EGW09105.1|/5.10354e-08/Class II histocompatibility antigen, M alpha chain [Cricetulus griseus]
Asthma	Unigene30879_Mf_liverA	2.79179	Up	3.23487	Up	2.22229	Up	585	15	106	2.88108	19.9512	2.79179	Up	6.8e-18	4.84e-16	585	15	140	2.88108	27.1237	3.23487	Up	4.26e-27	3.47e-25	585	15	69	2.88108	13.4441	2.22229	Up	7.86e-10	2.92e-08	K06752|1|2e-06|52.4|rno:294274|major histocompatibility complex, class II	-	-	-	gi|344253001|gb|EGW09105.1|/5.10354e-08/Class II histocompatibility antigen, M alpha chain [Cricetulus griseus]
Viral myocarditis	Unigene30879_Mf_liverA	2.79179	Up	3.23487	Up	2.22229	Up	585	15	106	2.88108	19.9512	2.79179	Up	6.8e-18	4.84e-16	585	15	140	2.88108	27.1237	3.23487	Up	4.26e-27	3.47e-25	585	15	69	2.88108	13.4441	2.22229	Up	7.86e-10	2.92e-08	K06752|1|2e-06|52.4|rno:294274|major histocompatibility complex, class II	-	-	-	gi|344253001|gb|EGW09105.1|/5.10354e-08/Class II histocompatibility antigen, M alpha chain [Cricetulus griseus]
Hematopoietic cell lineage	Unigene30879_Mf_liverA	2.79179	Up	3.23487	Up	2.22229	Up	585	15	106	2.88108	19.9512	2.79179	Up	6.8e-18	4.84e-16	585	15	140	2.88108	27.1237	3.23487	Up	4.26e-27	3.47e-25	585	15	69	2.88108	13.4441	2.22229	Up	7.86e-10	2.92e-08	K06752|1|2e-06|52.4|rno:294274|major histocompatibility complex, class II	-	-	-	gi|344253001|gb|EGW09105.1|/5.10354e-08/Class II histocompatibility antigen, M alpha chain [Cricetulus griseus]
[truncated: 286 more rows]

## Sheet: 田鼠和小鼠对应
GeneID（田鼠）	小鼠ID	描述
Unigene25596_Mf_liverA	104158	carboxylesterase 1 [EC:3.1.1.1]
CL425.Contig1_Mf_liverA	110893	solute carrier family 8 (sodium/calcium exchanger)
CL3104.Contig1_Mf_liverA	12018	Bcl-2 homologous antagonist/killer
CL1810.Contig1_Mf_liverA	12370	caspase 8 [EC:3.4.22.61]
Unigene31333_Mf_liverA	12475	CD14 antigen
[truncated: 51 more rows]
